# Supplementary material for: In vitro assembly, positioning and contraction of a division ring in minimal cells
Source: Nat Commun. 2022 Oct 15;13:6098. doi: 10.1038/s41467-022-33679-x (PMC9569390; doi:10.1038/s41467-022-33679-x)
Supplement: Supplementary file 14 — Source Data [file 41467_2022_33679_MOESM14_ESM.xlsx]

## Sheet: Fig.1c
	Number of vesicles containing FtsZ-Venus-mts						Frequencies (%)
	Crowders	Mesh	Dots	Lumen	total		Crowders	Mesh	Dots	Lumen
	0 mg/mL	11	222	62	295		0 mg/mL	3.72881	75.2542	21.0169
	25 mg/mL Dextran 70	30	185	15	230		25 mg/mL Dextran 70	13.0435	80.4348	6.52174
	50 mg/mL Dextran 70	79	121	12	212		50 mg/mL Dextran 70	37.2642	57.0755	5.66038
	100 mg/mL Dextran 70	184	40	18	242		100 mg/mL Dextran 70	76.0331	16.5289	7.43802
	25 mg/mL Ficoll 70	20	191	15	226		25 mg/mL Ficoll 70	8.84956	84.5133	6.63717
	50 mg/mL Ficoll 70	61	126	31	218		50 mg/mL Ficoll 70	27.9817	57.7982	14.2202
	100 mg/mL Ficoll 70	122	114	26	262		100 mg/mL Ficoll 70	46.5649	43.5115	9.92366
	* No FtsZ rings were found at any conditions

## Sheet: Fig. 1e
	Number of vesicles containing Min ptoteins								Frequencies (%)
	MinC	Crowders	Pole-to-pole	Traveling	Pulsing	No waves	Total		MinC	Crowders	Pole-to-pole	Traveling	Pulsing	No waves
	MinC-wt	0 mg/mL	54	136	68	116	374		MinC-wt	0 mg/mL	14.4385	36.3636	18.1818	31.016
	MinC-wt	25 mg/mL Dextran 70	40	100	22	65	227		MinC-wt	25 mg/mL Dextran 70	17.6211	44.0529	9.69163	28.6344
	MinC-wt	50 mg/mL Dextran 70	39	48	32	62	181		MinC-wt	50 mg/mL Dextran 70	21.547	26.5193	17.6796	34.2541
	MinC-wt	100 mg/mL Dextran 70	32	59	37	33	161		MinC-wt	100 mg/mL Dextran 70	19.8758	36.646	22.9814	20.4969
	MinC-mutant	100 mg/mL Dextran 70	72	99	65	61	297		MinC-mutant	100 mg/mL Dextran 70	24.2424	33.3333	21.8855	20.5387
	MinC-wt	25 mg/mL Ficoll 70	51	67	17	46	181		MinC-wt	25 mg/mL Ficoll 70	28.1768	37.0166	9.39227	25.4144
	MinC-wt	50 mg/mL Ficoll 70	78	81	21	118	298		MinC-wt	50 mg/mL Ficoll 70	26.1745	27.1812	7.04698	39.5973
	MinC-wt	100 mg/mL Ficoll 70	88	94	37	84	303		MinC-wt	100 mg/mL Ficoll 70	29.0429	31.0231	12.2112	27.7228

## Sheet: Fig. 2f
	Number of vesicles containing Min and FtsZ proteins (FtsZ structures)								Frequencies (%)
	MinC	Crowders	Rings	Mesh	Dots	Lumen	total		MinC	Crowders	Rings	Mesh	Dots	Lumen
	MinC-wt	0 mg/mL	0	5	144	31	180		MinC-wt	0 mg/mL	0	2.77778	80	17.2222
	MinC-wt	25 mg/mL Dextran 70	9	83	145	15	252		MinC-wt	25 mg/mL Dextran 70	3.57143	32.9365	57.5397	5.95238
	MinC-wt	50 mg/mL Dextran 70	63	242	240	70	615		MinC-wt	50 mg/mL Dextran 70	10.2439	39.3496	39.0244	11.3821
	MinC-wt	100 mg/mL Dextran 70	197	229	42	5	473		MinC-wt	100 mg/mL Dextran 70	41.649	48.4144	8.87949	1.05708
	MinC-mutant	100 mg/mL Dextran 70	99	579	298	69	1045		MinC-mutant	100 mg/mL Dextran 70	9.47368	55.4067	28.5167	6.60287
	No MinC	100 mg/mL Dextran 70	60	256	131	55	502		No MinC	100 mg/mL Dextran 70	11.9522	50.996	26.0956	10.9562
	MinC-wt	25 mg/mL Ficoll 70	4	28	190	28	250		MinC-wt	25 mg/mL Ficoll 70	1.6	11.2	76	11.2
	MinC-wt	50 mg/mL Ficoll 70	11	106	232	17	366		MinC-wt	50 mg/mL Ficoll 70	3.00546	28.9617	63.388	4.64481
	MinC-wt	100 mg/mL Ficoll 70	93	249	159	42	543		MinC-wt	100 mg/mL Ficoll 70	17.1271	45.8564	29.2818	7.73481

## Sheet: Fig. 2g
	Number of vesicles containing Min and FtsZ proteins (Min wave patterns)								Frequencies (%)
	MinC	Crowders	Pole-to-pole	Traveling	Pulsing	No waves	Total		MinC	Crowders	Pole-to-pole	Traveling	Pulsing	No waves
	MinC-wt	0 mg/mL	3	37	24	26	90		MinC-wt	0 mg/mL	3.33333	41.1111	26.6667	28.8889
	MinC-wt	25 mg/mL Dextran 70	42	117	10	58	227		MinC-wt	25 mg/mL Dextran 70	18.5022	51.5419	4.40529	25.5507
	MinC-wt	50 mg/mL Dextran 70	161	69	80	81	391		MinC-wt	50 mg/mL Dextran 70	41.1765	17.6471	20.4604	20.7161
	MinC-wt	100 mg/mL Dextran 70	124	95	23	47	289		MinC-wt	100 mg/mL Dextran 70	42.9066	32.872	7.95848	16.263
	MinC-mutant	100 mg/mL Dextran 70	63	50	43	50	206		MinC-mutant	100 mg/mL Dextran 70	30.5825	24.2718	20.8738	24.2718
	MinC-wt	25 mg/mL Ficoll 70	32	65	20	40	157		MinC-wt	25 mg/mL Ficoll 70	20.3822	41.4013	12.7389	25.4777
	MinC-wt	50 mg/mL Ficoll 70	62	68	8	33	171		MinC-wt	50 mg/mL Ficoll 70	36.2573	39.7661	4.67836	19.2982
	MinC-wt	100 mg/mL Ficoll 70	99	129	24	37	289		MinC-wt	100 mg/mL Ficoll 70	34.2561	44.6367	8.3045	12.8028

## Sheet: Fig. 4e
	FtsZ structure and aspect ratio of vesicles after MinCDE/FtsAZ expression							Number of vesicles containing FtsZ-ring with/without deformation or no ring structures
	Samples	Diameter (µm)	FtsZ structure	Axis (µm)		Aspect ratio (short/long axis)		Diameter range (µm)	8-12	12-16	16-20	20-	Total
				Short	Long
	1	8.06	No ring					Deformation	0	9	16	20	45
	2	8.33	No ring					FtsZ-ring	14	9	9	8	40
	3	8.42	No ring					No ring	26	22	15	12	75
	4	8.757	No ring					Total	40	40	40	40	160
	5	8.83	FsZ-ring	8.95	9.16	0.977074
	6	8.961	FsZ-ring	8.02	8.18	0.98044
	7	9.05	FsZ-ring	8.74	9.14	0.956236
	8	9.14	FsZ-ring	8.75	8.8	0.994318
	9	9.21	No ring
	10	9.24	No ring
	11	9.45	No ring
	12	9.485	No ring
	13	9.49	No ring
	14	9.59	FsZ-ring	9.83	9.98	0.98497
	15	9.682	No ring
	16	9.72	No ring
	17	9.89	FsZ-ring	9.45	9.54	0.990566
	18	9.98	FsZ-ring	9.45	9.88	0.956478
	19	10.07	No ring
	20	10.4	FsZ-ring	9.97	10.4	0.958654
	21	10.502	FsZ-ring	11.89	12.15	0.978601
	22	10.502	No ring
	23	10.584	No ring
	24	10.61	FsZ-ring	10.79	11.14	0.968582
	25	10.641	No ring
	26	10.769	FsZ-ring	10.58	10.67	0.991565
	27	10.79	FsZ-ring	10.54	10.92	0.965201
	28	10.793	FsZ-ring	11.69	11.75	0.994894
	29	10.793	No ring
	30	10.83	No ring
	31	10.96	No ring
	32	11.054	No ring
	33	11.084	No ring
	34	11.1	No ring
	35	11.139	No ring
	36	11.29	No ring
	37	11.331	No ring
	38	11.41	No ring
	39	11.51	FsZ-ring	11.16	11.38	0.980668
	40	11.888	No ring
	41	11.98	FsZ-ring	11.7	12.19	0.959803
	42	12.067	FsZ-ring	11.33	11.51	0.984361
	43	12.103	No ring
	44	12.385	No ring
	45	12.605	Deformation	11.62	13.31	0.873028
	46	12.701	No ring
	47	12.707	FsZ-ring	13.13	13.4	0.979851
	48	12.73	FsZ-ring	12.2	12.37	0.986257
	49	12.74	No ring
	50	12.88	No ring
	51	12.92	No ring
	52	12.98	No ring
	53	13.02	FsZ-ring	13.11	13.5	0.971111
	54	13.108	No ring
	55	13.24	No ring
	56	13.343	Deformation	13.55	15.14	0.89498
	57	13.368	No ring
	58	13.554	FsZ-ring	13.6	13.92	0.977011
	59	13.573	Deformation	12.79	13.71	0.932896
	60	14.03	No ring
	61	14.11	Deformation	12.44	14.11	0.881644
	62	14.169	Deformation	12.63	13.95	0.905376
	63	14.23	No ring
	64	14.284	No ring
	65	14.29	Deformation	13.88	14.82	0.936572
	66	14.577	No ring
	67	14.73	No ring
	68	14.968	No ring
	69	14.986	FsZ-ring	14.45	15	0.963333
	70	15.24	No ring
	71	15.3	No ring
	72	15.35	No ring
	73	15.37	No ring
	74	15.41	No ring
	75	15.523	Deformation	14.76	16.12	0.915633
	76	15.605	FsZ-ring	15.22	15.65	0.972524
	77	15.66	FsZ-ring	15.17	15.44	0.982513
	78	15.78	No ring
	79	15.862	Deformation	14.21	15.4	0.922727
	80	15.976	Deformation	15.45	17.27	0.894615
	81	16.067	FsZ-ring	16.33	16.6	0.983735
	82	16.07	No ring
	83	16.121	FsZ-ring	18.13	18.88	0.960275
	84	16.148	Deformation	16.94	19.97	0.848272
	85	16.153	Deformation	15.28	17.28	0.884259
	86	16.19	FsZ-ring	16.65	16.73	0.995218
	87	16.323	FsZ-ring	16.64	17.02	0.977673
	88	16.381	No ring
	89	16.465	FsZ-ring	16.36	16.53	0.989716
	90	16.465	No ring
	91	16.517	FsZ-ring	16.71	16.96	0.985259
	92	16.543	No ring
	93	16.574	No ring
	94	16.626	No ring
	95	16.626	No ring
	96	16.714	Deformation	15.41	17.34	0.888697
	97	16.96	Deformation	15.45	18.94	0.815734
	98	17.336	Deformation	16.21	17.4	0.931609
	99	17.336	No ring
	100	17.346	No ring
	101	18.133	Deformation	16.28	18.77	0.867342
	102	18.238	No ring
	103	18.383	Deformation	16.17	17.87	0.904868
	104	18.426	Deformation	17.34	19.99	0.867434
	105	18.501	Deformation	17.04	20.27	0.840651
	106	18.514	FsZ-ring	18.12	18.49	0.979989
	107	18.686	Deformation	18.68	20.86	0.895494
	108	18.773	Deformation	17.86	20.49	0.871645
	109	18.773	Deformation	17.86	18.98	0.940991
	110	18.846	Deformation	18.26	19.43	0.939784
	111	18.862	No ring
	112	18.888	Deformation	16.93	19.14	0.884535
	113	18.951	No ring
	114	19.133	FsZ-ring	18.96	19.85	0.955164
	115	19.516	No ring
	116	19.564	No ring
	117	19.6	Deformation	18.19	20.86	0.872004
	118	19.687	FsZ-ring	18.66	19.15	0.974413
	119	19.735	No ring
	120	19.965	Deformation	20.36	21.45	0.949184
	121	20.06	Deformation	18.43	20.25	0.910123
	122	20.25	Deformation	18.75	20.8	0.901442
	123	20.308	Deformation	20.18	21.53	0.937297
	124	20.358	Deformation	17.87	20.36	0.877701
	125	20.611	No ring
	126	20.757	No ring
	127	20.823	No ring
	128	21.273	FsZ-ring	20.09	20.66	0.97241
	129	21.539	No ring
	130	21.603	FsZ-ring	20.61	21.02	0.980495
	131	22.07	FsZ-ring	21.21	21.96	0.965847
	132	22.189	No ring
	133	22.205	Deformation	21.45	23.23	0.923375
	134	22.356	FsZ-ring	19.5	19.68	0.990854
	135	23.129	Deformation	20.56	22.06	0.932004
	136	23.236	No ring
	137	23.483	FsZ-ring	17.12	17.7	0.967232
	138	24.25	Deformation	22.34	24.59	0.908499
	139	24.31	Deformation	19.57	26.23	0.746092
	140	24.33	No ring
	141	24.422	Deformation	23.03	25.09	0.917896
	142	24.759	Deformation	22.17	25.53	0.86839
	143	24.769	No ring
	144	24.896	FsZ-ring	24.42	25.58	0.954652
	145	25.132	No ring
	146	25.35	No ring
	147	26.442	Deformation	24.66	26.08	0.945552
	148	26.491	Deformation	24.55	28.94	0.848307
	149	26.78	No ring
	150	27.89	FsZ-ring	27.43	27.89	0.983507
	151	28.57	Deformation	26.22	30.22	0.867637
	152	28.85	Deformation	26.09	33.96	0.768257
	153	28.92	FsZ-ring	26.78	27.11	0.987827
	154	30.48	Deformation	27.42	30.08	0.911569
	155	34.68	Deformation	31.62	35.04	0.902397
	156	36.15	No ring
	157	36.29	Deformation	35.24	37.42	0.941742
	158	37.58	Deformation	34.32	39.87	0.860798
	159	39.42	Deformation	39.45	41.81	0.943554
	160	41.29	Deformation	40.17	42.89	0.936582
	* Deformation is defined as the vesicles with FtsZ-ring and <0.95 aspect ratio

## Sheet: Fig. 4f
	Aspect ratio of deformed vesicles by FtsZ-ring
	Samples	Diameter (µm)	Aspect ratio
	1	8.83	0.977074
	2	8.961	0.98044
	3	9.05	0.956236
	4	9.14	0.994318
	5	9.59	0.98497
	6	9.89	0.990566
	7	9.98	0.956478
	8	10.4	0.958654
	9	10.502	0.978601
	10	10.61	0.968582
	11	10.769	0.991565
	12	10.79	0.965201
	13	10.793	0.994894
	14	11.51	0.980668
	15	11.98	0.959803
	16	12.067	0.984361
	17	12.605	0.873028
	18	12.707	0.979851
	19	12.73	0.986257
	20	13.02	0.971111
	21	13.343	0.89498
	22	13.554	0.977011
	23	13.573	0.932896
	24	14.11	0.881644
	25	14.169	0.905376
	26	14.29	0.936572
	27	14.986	0.963333
	28	15.523	0.915633
	29	15.605	0.972524
	30	15.66	0.982513
	31	15.862	0.922727
	32	15.976	0.894615
	33	16.067	0.983735
	34	16.121	0.960275
	35	16.148	0.848272
	36	16.153	0.884259
	37	16.19	0.995218
	38	16.323	0.977673
	39	16.465	0.989716
	40	16.517	0.985259
	41	16.714	0.888697
	42	16.96	0.815734
	43	17.336	0.931609
	44	18.133	0.867342
	45	18.383	0.904868
	46	18.426	0.867434
	47	18.501	0.840651
	48	18.514	0.979989
	49	18.686	0.895494
	50	18.773	0.871645
	51	18.773	0.940991
	52	18.846	0.939784
	53	18.888	0.884535
	54	19.133	0.955164
	55	19.6	0.872004
	56	19.687	0.974413
	57	19.965	0.949184
	58	20.06	0.910123
	59	20.25	0.901442
	60	20.308	0.937297
	61	20.358	0.877701
	62	21.273	0.97241
	63	21.603	0.980495
	64	22.07	0.965847
	65	22.205	0.923375
	66	22.356	0.990854
	67	23.129	0.932004
	68	23.483	0.967232
	69	24.25	0.908499
	70	24.31	0.746092
	71	24.422	0.917896
	72	24.759	0.86839
	73	24.896	0.954652
	74	26.442	0.945552
	75	26.491	0.848307
	76	27.89	0.983507
	77	28.57	0.867637
	78	28.85	0.768257
	79	28.92	0.987827

## Sheet: Supplementary Fig. 2b
	Number of vesicles containing MinDE ptoteins (with 0.5 µM of mScarlet-I-MinC)								Frequencies (%)
	Concentarion (µM)		Wave patterns						Concentarion (µM)		Wave patterns
	MinD	MinE	Pole-to-pole	Traveling	Pulsing	No waves	Total		MinD	MinE	Pole-to-pole	Traveling	Pulsing	No waves
	1	0.5	4	50	124	42	220		1	0.5	1.81818	22.7273	56.3636	19.0909
	1.5	1	7	32	108	73	220		1.5	1	3.18182	14.5455	49.0909	33.1818
	3	1.5	20	109	21	74	224		3	1.5	8.92857	48.6607	9.375	33.0357
	3	3	29	91	36	67	223		3	3	13.0045	40.8072	16.1435	30.0448

## Sheet: Supplementary Fig. 2c
	Number of vesicles containing MinDE ptoteins (with 0.5 µM of mScarlet-I-MinC)							Frequencies (%)
	Concentarion (µM)		MinD localization					Concentarion (µM)		MinD localization
	MinD	MinE	Lumen	Membrane	Waves	Total		MinD	MinE	Lumen	Membrane	Waves
	0.5	0.25	150	0	0	150		0.5	0.25	100	0	0
	0.5	0.5	137	0	24	161		0.5	0.5	85.0932	0	14.9068
	0.5	1	150	0	0	150		0.5	1	100	0	0
	0.5	1.5	150	0	0	150		0.5	1.5	100	0	0
	0.5	3	150	0	0	150		0.5	3	100	0	0
	1	0.25	40	85	0	125		1	0.25	32	68	0
	1	0.5	19	7	115	141		1	0.5	13.4752	4.96454	81.5603
	1	1	55	0	70	125		1	1	44	0	56
	1	1.5	105	5	37	147		1	1.5	71.4286	3.40136	25.1701
	1	3	150	0	0	150		1	3	100	0	0
	1.5	0.25	26	145	0	171		1.5	0.25	15.2047	84.7953	0
	1.5	0.5	30	108	15	153		1.5	0.5	19.6078	70.5882	9.80392
	1.5	1	36	10	107	153		1.5	1	23.5294	6.53595	69.9346
	1.5	1.5	51	1	73	125		1.5	1.5	40.8	0.8	58.4
	1.5	3	76	1	50	127		1.5	3	59.8425	0.787402	39.3701
	3	0.25	0	125	0	125		3	0.25	0	100	0
	3	0.5	12	151	20	183		3	0.5	6.55738	82.5137	10.929
	3	1	19	82	104	205		3	1	9.26829	40	50.7317
	3	1.5	16	58	150	224		3	1.5	7.14286	25.8929	66.9643
	3	0.25	35	32	156	223		3	0.25	15.6951	14.3498	69.9552

## Sheet: Supplementary Fig. 4a
	sfGFP fluorescence intensity (A. U.) among 30 indipendent lipid vesicles at each sfGFP concentration
	Samples	sfGFP concentration (µM)
		0	0.1	0.3	1	3	10	30
	1	3.088	54.675	195.17	874.332	2703.71	10382.1	27714.2
	2	2.764	56.483	192.058	834.408	2727.86	10425.6	27246.1
	3	2.769	61.134	196.449	873.349	2769.29	11411.8	26574.7
	4	3.389	57.054	184.913	881.217	2705.83	10382.1	26675.2
	5	2.466	55.331	197.02	893.427	2792.74	9376.93	27476.2
	6	1.375	57.332	191.635	823.559	2790.9	9360.92	26616.3
	7	2.247	52.326	202.795	862.802	1430.5	11622.1	26567
	8	1.58	42.377	203.358	876.435	2611.92	11257.9	26045.3
	9	2.499	58.988	186.673	884.54	2646.52	10584.9	26913.7
	10	-0.205	57.408	191.402	729.236	2673.39	11792.6	28021.8
	11	-0.057	61.183	196.602	845.881	2736	11027.4	22385
	12	-0.311	57.664	193.843	893.085	2698.37	11346.9	20505.1
	13	-0.173	60.743	193.264	830.46	2774.18	10497.3	28071
	14	2.031	58.992	193.092	828.374	2722.6	11814.8	23754.8
	15	0.147	60.438	182.808	885.728	2121.62	10756.1	20744.9
	16	-0.567	51.094	196.401	805.612	2687.19	10001.5	24856
	17	1.399	57.383	186.34	810.947	2641.55	9362.45	24027.7
	18	1.972	57.738	200.767	846.691	2719.36	11474.9	24969.4
	19	3.41	55.948	197.902	860.812	2643.7	11536.4	26599.8
	20	1.582	57.764	182.374	865.472	2799.08	10639.6	25920.1
	21	3.282	56.009	190.916	877.469	2811.19	8919.81	24698.6
	22	2.09	55.759	190.919	861.543	2701.18	7594.9	25530.5
	23	0.781	57.604	179.653	907.867	2662.76	10576.4	20778.2
	24	3.38	59.516	198.332	867.712	2802.33	10735.7	25777.1
	25	3.272	57.719	183.564	890.196	2648.14	11212.3	24769.4
	26	-1.683	58.957	195.231	866.319	2801.57	10437.8	27055.7
	27	-0.74	54.302	189.852	820.909	2606.02	10699.1	24019
	28	-1.449	48.872	193.488	835.08	2813.13	10786.1	28075.4
	29	0.227	54.833	192.788	768.531	2223.14	9784.81	27827.3
	30	-1.053	61.743	161.906	843.765	2602.85	9771.41	26179.6
	Average (µM)	1.31707	56.579	191.384	851.525	2635.62	10519.1	25546.5
	St. dev. (µM)	1.61017	3.97943	8.14839	38.7515	273.897	946.38	2175.17

## Sheet: Supplementary Fig. 4b
	Yield of sfGFP in cell-free expression without crowders among 100 independent vesicles
	Incubation time (min)	Average (µM)	St. dev. (µM)	Expression yield of sfGFP (µM) within each vesicles
				GUV1	GUV2	GUV3	GUV4	GUV5	GUV6	GUV7	GUV8	GUV9	GUV10	GUV11	GUV12	GUV13	GUV14	GUV15	GUV16	GUV17	GUV18	GUV19	GUV20	GUV21	GUV22	GUV23	GUV24	GUV25	GUV26	GUV27	GUV28	GUV29	GUV30	GUV31	GUV32	GUV33	GUV34	GUV35	GUV36	GUV37	GUV38	GUV39	GUV40	GUV41	GUV42	GUV43	GUV44	GUV45	GUV46
	0	-0.0111641	0.00359326	-0.0111559	-0.0122133	-0.00802274	-0.0131452	-0.0171255	-0.0140853	-0.00840725	-0.0113905	-0.0116968	-0.0116023	-0.0143281	-0.0119395	-0.0140853	-0.016671	-0.00451001	-0.0120389	-0.0120389	-0.0105465	-0.00776695	-0.00966669	-0.00928707	-0.0140429	-0.01025	-0.0165178	-0.00856041	-0.0155777	-0.0140902	-0.0190742	-0.0132821	-0.0149944	-0.00822803	-0.0133293	-0.0140429	-0.00697837	-0.0119738	-0.0107127	-0.0111184	-0.00789566	-0.00961944	-0.0134482	-0.0126646	-0.0137578	-0.00913228	-0.0110223	-0.011511	0.00566648
	1	-0.00817588	0.0035304	-0.00568798	-0.00654987	-0.00674539	-0.00537516	-0.00917465	-0.00322125	-0.00810095	-0.00136387	-0.00756817	-0.00625171	-0.00886019	-0.00774088	-0.00322125	-0.0109212	-0.00659712	-0.00318378	-0.00533769	0.000250746	-0.00055086	-0.00800156	-0.00739547	-0.00291169	-0.00825247	-0.00674213	-0.005266	-0.00944022	-0.0051715	-0.00480328	-0.00735963	-0.00678938	-0.0117962	-0.016684	-0.00696697	-0.00128241	-0.00423141	-0.0106182	-0.0111656	-0.00537353	-0.00839422	-0.0117962	-0.0123078	-0.00917953	-0.0154115	-0.00876244	-0.00493363	-0.013388
	2	-0.00827246	0.00472939	-0.00281393	-0.00908015	-0.00719181	-0.00981658	-0.0131696	-0.000620919	-0.00691809	-0.00429495	-0.00797549	-0.00848546	-0.0082818	-0.00459962	-0.000620919	-0.014258	-0.00130196	-0.0032017	-0.00671769	-0.00747205	-0.00475766	-0.00768059	-0.0121758	-0.00531488	-0.00908341	-0.000878345	-0.00937016	-0.0111184	-0.00534909	-0.0169447	-0.00885856	-0.00799016	-0.00520735	-0.0107371	-0.0113921	-0.0112373	-0.00782397	-0.00251903	-0.0056945	-0.00454097	-0.00650425	-0.00804881	-0.00833557	0.0010719	-0.00502812	-0.00381594	-0.00200744	-0.00831276
	3	-0.00670275	0.00543395	0.00363313	-0.000135393	-0.00124656	-0.0162474	-0.00499065	0.000327323	-0.00685618	0.00423597	-0.000353717	-0.00710709	0.000452777	-0.000510128	0.000327323	-0.0104194	-0.00695393	-0.00253044	-0.00912903	-0.00885368	-0.00316423	-0.00525459	-0.00614744	-0.00344772	-0.00826388	-0.000259219	-0.00167506	-0.00219806	-0.00251903	-0.0137106	-0.0121758	-0.00398213	-0.00263797	-0.0109163	0.00133422	0.00196475	-0.00161641	-0.00561141	-0.011819	-0.00226975	0.000418562	-0.0090606	-0.001271	-0.00470716	-0.00181844	-0.00193738	-0.00215081	-0.0146881
	4	-0.00210182	0.00864356	0.0116622	0.00756459	0.0115286	-0.0071299	-0.00680893	0.00547422	0.0136744	0.00856823	0.00860733	0.00841833	0.00614711	0.00775359	0.00547422	-0.00971394	-0.00680078	-0.00129544	-0.00725209	0.00406164	-0.00357969	0.00121528	0.00435491	-0.00370841	-0.00797875	0.00350931	0.0034865	-0.00131825	-0.00115206	-0.0139126	-0.013603	-0.0028286	0.00623347	-0.00356666	0.00468728	0.00974131	0.00932584	0.00350931	-0.00752581	-0.00039119	-0.000510128	-0.00597962	-0.000878345	0.00442659	0.0108003	0.00599559	0.00493656	-0.0155142
	5	0.0011012	0.0114426	0.0125697	0.0143408	0.0036478	-0.0198041	0.00216841	0.0168939	0.0139106	0.00631982	0.00989935	0.00944478	0.0169183	0.0192677	0.0168939	0.00255944	-0.00405056	0.0117567	-0.015638	0.0030303	0.00715401	-0.00111622	0.0156996	0.00813647	-0.00549247	-0.00100869	0.0143554	-0.00718203	0.0145347	-0.0187646	-0.0105351	0.00221403	0.0183276	0.0030694	0.0064469	0.00944478	0.0215161	0.0147725	-0.0132935	0.0115726	0.0107645	0.00352234	0.0114064	0.00697153	0.00977715	0.0143082	0.0117404	-0.0133652
	6	0.0109209	0.0158035	0.018093	0.0210844	0.0173012	-0.00804555	0.013096	0.0284161	0.0310328	0.0292634	0.0256284	0.0244374	0.0300063	0.0305309	0.0284161	0.0327956	0.0113755	0.0183016	-0.0110711	0.0121608	0.00986025	0.00849328	0.0300666	0.00811203	0.0208025	0.0157468	0.021943	-0.00105594	0.0255225	-0.00800156	0.00228572	0.0199211	0.022479	0.0157957	0.0397706	0.0379979	0.022598	0.0332535	-0.000295063	0.0324453	0.0284487	0.0112402	0.0203267	0.0209214	0.0255584	0.0304462	0.0229303	-0.00824107
	7	0.0180417	0.0207224	0.0370806	0.0425241	0.034394	-0.0100984	0.0154536	0.04735	0.0414748	0.0352477	0.0469345	0.0360151	0.0546492	0.0442625	0.04735	0.0336885	0.010815	0.0300927	-0.00807977	0.0275249	0.0256561	0.0145819	0.0286622	0.0125127	0.0257376	0.0256545	0.0324682	0.0125127	0.0401747	-0.0147452	0.0059125	0.015843	0.0293399	0.033563	0.044445	0.0406146	0.0468466	0.0437069	0.000607559	0.0225735	0.030803	0.0087784	0.0210273	0.0293758	0.0462046	0.0255356	0.0345976	-0.015537
	8	0.0309184	0.0273157	0.0508432	0.0544309	0.0579159	-0.0125196	0.0257148	0.0682325	0.0732768	0.0543364	0.056083	0.0447953	0.0749288	0.0563339	0.0682325	0.0447415	0.0194714	0.0312902	-0.00426073	0.0211463	0.053657	0.0339427	0.0470242	0.0405559	0.046335	0.0290792	0.0483813	0.0254166	0.0498787	-0.0147093	0.0237873	0.028509	0.0490233	0.0449077	0.0567053	0.0624371	0.0608323	0.0452531	-0.00490919	0.0611777	0.0615345	0.0537677	0.0410545	0.0433501	0.0626522	0.0436955	0.0538867	-0.00824107
	9	0.0436463	0.0352801	0.0779218	0.0742169	0.05367	-0.00850012	0.0353015	0.0885513	0.0841408	0.0778599	0.0727994	0.0808904	0.0924599	0.0767471	0.0885513	0.0637992	0.0269563	0.0516872	0.00425389	0.0340779	0.0506574	0.0364175	0.0749598	0.0386757	0.0494029	0.0453248	0.0646025	0.0493442	0.084962	-0.0138051	0.0497597	0.0423742	0.0615818	0.0671832	0.0875313	0.0887435	0.0934065	0.0646611	0.0152597	0.0629373	0.0621634	0.0724035	0.0522818	0.0546476	0.0914677	0.0652917	0.0670757	-0.0124674
	10	0.0551917	0.0434125	0.0975514	0.0890286	0.0870703	-0.0106785	0.0462682	0.122219	0.111479	0.089084	0.0873766	0.0885904	0.121818	0.0919907	0.122219	0.0801067	0.0366815	0.0684964	0.015825	0.045667	0.0590971	0.0485475	0.104073	0.0495218	0.0949283	0.0666472	0.0694659	0.07219	0.0920738	-0.0103331	0.0549816	0.054672	0.102433	0.0991497	0.10242	0.116715	0.0880657	0.105132	0.015522	0.0878279	0.0926929	0.0853791	0.0815731	0.0829042	0.100328	0.0840577	0.0754013	-0.00958685
	11	0.0687607	0.0514277	0.10298	0.110563	0.0963457	-0.0130116	0.0680908	0.122468	0.0994479	0.108197	0.116272	0.109224	0.149752	0.111345	0.122468	0.101265	0.0394301	0.0824969	0.0186421	0.0613064	0.0909561	0.065422	0.114253	0.0516627	0.0747708	0.0636982	0.0625919	0.087924	0.114004	-0.00747856	0.0601301	0.0708931	0.100898	0.105	0.133259	0.132175	0.126504	0.101766	0.0132263	0.0906465	0.117882	0.0971164	0.0976997	0.110983	0.132319	0.120747	0.0942619	-0.0154425
	12	0.0868815	0.0608425	0.131265	0.131947	0.126691	-0.0122524	0.0824887	0.156096	0.141542	0.138222	0.138378	0.140524	0.189622	0.128092	0.156096	0.128954	0.0535331	0.108437	0.0195072	0.0550288	0.114806	0.0765777	0.143331	0.070929	0.110496	0.0819771	0.107487	0.109069	0.127216	-0.0127949	0.0931084	0.0841652	0.138811	0.144069	0.154166	0.177499	0.144532	0.164096	0.0186258	0.132271	0.144282	0.119783	0.114825	0.133151	0.166058	0.152857	0.143176	-0.0119949
	13	0.109776	0.0702719	0.163749	0.166318	0.133819	-0.00959663	0.114558	0.186777	0.181116	0.164619	0.16161	0.140688	0.208069	0.171676	0.186777	0.149367	0.050835	0.114677	0.0357446	0.0882955	0.115534	0.0820602	0.155283	0.102004	0.128061	0.10399	0.126051	0.138264	0.144913	-0.0126287	0.0964272	0.11731	0.158291	0.172254	0.194909	0.193648	0.185192	0.198024	0.0535657	0.155687	0.162501	0.136957	0.126919	0.152465	0.201283	0.175607	0.175667	-0.00845287
	14	0.128636	0.079633	0.175553	0.18717	0.171379	-0.0091111	0.110217	0.223202	0.228779	0.184413	0.184342	0.185689	0.250031	0.205765	0.223202	0.177026	0.0547551	0.144271	0.0284178	0.097584	0.152095	0.108867	0.19001	0.118035	0.154914	0.118607	0.153892	0.134578	0.210131	-0.00809769	0.125243	0.154938	0.20629	0.195325	0.228101	0.222167	0.220336	0.210702	0.0641023	0.188332	0.181067	0.158172	0.152191	0.167914	0.242657	0.172301	0.166271	-0.00715434
	15	0.154156	0.0898185	0.207433	0.236596	0.211389	-0.00962921	0.13284	0.266628	0.218009	0.222819	0.23604	0.211821	0.267388	0.240591	0.266628	0.186456	0.0614254	0.186522	0.0690667	0.107378	0.173691	0.143807	0.214651	0.129262	0.155187	0.167948	0.186751	0.166058	0.231169	-0.00468435	0.125147	0.14823	0.236294	0.225426	0.261887	0.280464	0.257594	0.23758	0.041685	0.207645	0.219337	0.205886	0.186002	0.213343	0.262412	0.232026	0.221144	-0.00989479
	16	0.180211	0.100178	0.237497	0.271948	0.234317	-0.0106394	0.154475	0.297358	0.283713	0.255725	0.244508	0.255114	0.306992	0.266871	0.297358	0.237529	0.0980337	0.218842	0.0914351	0.120273	0.214892	0.14678	0.25379	0.142678	0.166747	0.171206	0.184835	0.201034	0.267549	-0.01025	0.161859	0.183028	0.245679	0.256465	0.274684	0.304677	0.276313	0.267132	0.0661014	0.24833	0.246106	0.207526	0.242075	0.245964	0.293438	0.256775	0.238103	-0.00911436
	17	0.210725	0.113155	0.264419	0.294404	0.263621	0.0127343	0.182525	0.327601	0.317245	0.285209	0.272253	0.296097	0.367769	0.290027	0.327601	0.265674	0.122013	0.247541	0.141105	0.175641	0.221437	0.189272	0.302619	0.176381	0.192982	0.194683	0.225021	0.211191	0.310112	-0.00422	0.173158	0.216148	0.295639	0.271247	0.323384	0.332792	0.33454	0.317058	0.106012	0.273936	0.32022	0.251007	0.259331	0.281892	0.391695	0.300206	0.268536	-0.0129399
	18	0.240872	0.122179	0.285569	0.325941	0.278879	0.0275705	0.215541	0.402768	0.368882	0.324202	0.316854	0.339516	0.389522	0.324641	0.402768	0.300045	0.187848	0.268483	0.136861	0.173903	0.282273	0.203282	0.315191	0.184705	0.186893	0.229183	0.258487	0.251553	0.319114	0.0367141	0.222322	0.237722	0.320018	0.308793	0.366614	0.384013	0.387712	0.342687	0.101351	0.325335	0.326012	0.304785	0.287183	0.339107	0.403089	0.314179	0.329866	-0.0114524
	19	0.271533	0.132566	0.329208	0.350685	0.320551	-0.00532791	0.257386	0.405666	0.403566	0.365035	0.362709	0.363947	0.441032	0.384188	0.405666	0.335976	0.167125	0.281821	0.153522	0.186559	0.286147	0.233417	0.411473	0.204233	0.261793	0.264813	0.304297	0.265361	0.383762	0.114028	0.248224	0.276551	0.378031	0.366269	0.409463	0.444225	0.405753	0.37727	0.118225	0.323611	0.356065	0.345575	0.317332	0.366114	0.439766	0.374321	0.349393	-0.00691809
	20	0.304956	0.137981	0.388637	0.390579	0.372336	-0.00510144	0.260214	0.465063	0.434304	0.392725	0.392507	0.380764	0.49617	0.398812	0.465063	0.367362	0.275218	0.355626	0.203505	0.250635	0.317224	0.270902	0.408096	0.226496	0.285792	0.303988	0.347967	0.316093	0.392968	0.194815	0.305343	0.307496	0.38167	0.40819	0.415836	0.460767	0.476097	0.405277	0.124826	0.374177	0.420975	0.398475	0.370551	0.427266	0.503153	0.405717	0.386534	-0.0129644
	21	0.345295	0.146975	0.405658	0.472074	0.407162	0.0048942	0.31123	0.502631	0.487725	0.420384	0.451004	0.410851	0.496373	0.472278	0.502631	0.408219	0.250371	0.360174	0.213217	0.266301	0.361896	0.287778	0.470282	0.254039	0.343149	0.321612	0.394061	0.348073	0.444712	0.232001	0.298683	0.344529	0.442179	0.452823	0.482269	0.504259	0.485231	0.459447	0.168437	0.431761	0.444724	0.413601	0.428134	0.489524	0.524215	0.463038	0.411271	-0.0057613
	22	0.38285	0.165993	0.460897	0.503884	0.464594	-1.79221e-06	0.305285	0.586766	0.562594	0.462025	0.48977	0.471848	0.586399	0.500109	0.586766	0.465582	0.286012	0.435297	0.236764	0.287612	0.413526	0.319448	0.529459	0.280642	0.352175	0.379161	0.420475	0.381574	0.479867	0.263934	0.333066	0.417097	0.485278	0.504282	0.568371	0.587721	0.524915	0.458222	0.159314	0.501084	0.47901	0.433094	0.453514	0.519944	0.590064	0.444201	0.452942	-0.00668347
	23	0.424107	0.177472	0.527525	0.531292	0.48019	0.00346043	0.361275	0.649211	0.602941	0.509729	0.518344	0.515838	0.646839	0.533886	0.649211	0.507293	0.289271	0.464909	0.313229	0.334842	0.442301	0.349215	0.569715	0.316392	0.405086	0.383596	0.429252	0.428444	0.559927	0.428871	0.370028	0.414065	0.561545	0.535453	0.605582	0.622827	0.59834	0.591942	0.215816	0.532729	0.530339	0.502688	0.522525	0.579395	0.635302	0.54141	0.518672	-0.0109571
	24	0.46898	0.187212	0.523617	0.574203	0.498566	0.00257573	0.410993	0.661495	0.648499	0.542133	0.588944	0.569588	0.694463	0.598101	0.661495	0.516402	0.355613	0.499638	0.405675	0.396542	0.521712	0.357278	0.615668	0.380694	0.399925	0.435305	0.478393	0.468307	0.564078	0.50509	0.442679	0.454322	0.579538	0.598792	0.638085	0.701829	0.642306	0.594238	0.189521	0.60135	0.585366	0.622577	0.572319	0.63302	0.676629	0.58382	0.548475	-0.00342491
	25	0.506307	0.198245	0.60526	0.633116	0.56102	-0.00163922	0.436512	0.687586	0.708476	0.605895	0.621036	0.593394	0.756087	0.627288	0.687586	0.570012	0.342426	0.51608	0.475393	0.385765	0.543914	0.452966	0.668935	0.394788	0.434485	0.514105	0.494161	0.520171	0.657744	0.550901	0.476799	0.478274	0.617535	0.630093	0.698416	0.754217	0.706266	0.64874	0.203174	0.606011	0.626348	0.626133	0.580252	0.686809	0.735974	0.611208	0.590385	-0.00644723
	26	0.554143	0.211215	0.628337	0.673354	0.621201	0.0117714	0.487577	0.807385	0.767663	0.644317	0.652721	0.657578	0.800586	0.667948	0.807385	0.594334	0.368648	0.574714	0.536938	0.415229	0.555182	0.482316	0.697536	0.415468	0.504152	0.530898	0.547689	0.542969	0.658992	0.524417	0.535274	0.528746	0.656328	0.648765	0.703851	0.793533	0.756666	0.672836	0.27158	0.671301	0.645031	0.64195	0.643354	0.744809	0.786421	0.606058	0.633448	-0.00876081
	27	0.59497	0.226241	0.694942	0.744635	0.659497	0.0129314	0.520099	0.83676	0.820012	0.701537	0.695459	0.697919	0.857697	0.776468	0.83676	0.642248	0.493897	0.670667	0.536292	0.474344	0.605791	0.501286	0.773042	0.455583	0.539675	0.577898	0.590169	0.56742	0.697834	0.596379	0.552851	0.589076	0.674167	0.71182	0.790988	0.857896	0.769498	0.7582	0.276456	0.741574	0.716136	0.701984	0.694647	0.813953	0.881122	0.726043	0.65646	-0.0161985
	28	0.633708	0.241263	0.728311	0.79735	0.690994	0.0171529	0.583186	0.879755	0.893134	0.739974	0.774808	0.76316	0.919876	0.823232	0.879755	0.713545	0.423838	0.657301	0.628959	0.532925	0.653177	0.566634	0.888615	0.464562	0.533145	0.633661	0.611969	0.614609	0.743501	0.611327	0.531695	0.600005	0.757736	0.771556	0.826036	0.897664	0.86986	0.768356	0.387319	0.763861	0.812193	0.789882	0.740112	0.852068	0.971517	0.750993	0.719942	-0.00621098
	29	0.68296	0.257069	0.788194	0.823898	0.718338	0.0677698	0.588068	0.977011	0.935566	0.801621	0.861974	0.78239	0.988721	0.867105	0.977011	0.76265	0.360094	0.765027	0.612077	0.551712	0.731319	0.596985	0.888745	0.570999	0.619391	0.660776	0.715339	0.648134	0.847513	0.67311	0.632306	0.651061	0.801264	0.857099	0.916883	0.962359	0.917073	0.851949	0.371466	0.791583	0.817283	0.875769	0.767321	0.907013	1.01099	0.795746	0.758461	-0.0145464
	30	0.729598	0.269933	0.88082	0.848878	0.800101	0.0629129	0.625298	1.03958	1.01774	0.838858	0.851431	0.856671	1.05772	0.942225	1.03958	0.791171	0.624189	0.812534	0.706622	0.544522	0.76963	0.635838	0.967426	0.563614	0.651487	0.711297	0.659099	0.703732	0.865459	0.728505	0.663285	0.690044	0.827759	0.910235	0.983564	1.03547	0.968651	0.947471	0.376437	0.827416	0.889102	0.914005	0.813679	0.989666	1.06302	0.831411	0.833338	-0.00550225
	31	0.783719	0.28068	0.931281	0.937102	0.82859	0.158979	0.664315	1.10603	1.03652	0.887416	0.890863	0.901186	1.11935	1.00078	1.10603	0.857181	0.633406	0.790167	0.72691	0.626612	0.847505	0.707217	1.02421	0.656198	0.698047	0.779821	0.827117	0.763755	0.940561	0.773708	0.736973	0.814642	0.877899	0.963513	0.996004	1.10935	1.01123	0.947125	0.360822	0.950325	0.927574	0.929084	0.895274	1.08214	1.12535	0.933283	0.853567	-0.00443995
	32	0.826476	0.30154	1.00388	1.0356	0.889335	0.28864	0.725514	1.18928	1.16846	0.971042	0.977472	0.950128	1.20661	1.01336	1.18928	0.899534	0.497155	0.908192	0.791971	0.650591	0.880512	0.713591	1.05349	0.646517	0.686797	0.75342	0.742525	0.842198	0.993329	0.774992	0.732274	0.812418	1.00854	1.00184	1.05469	1.13533	1.10197	1.01646	0.422389	0.977749	0.942785	1.02966	0.942857	1.11096	1.26033	0.966737	0.910199	-0.00838281
	33	0.880635	0.308874	1.04399	1.04311	0.971434	0.341419	0.812672	1.24459	1.25619	1.0044	1.02701	1.00062	1.24638	1.08522	1.24459	0.951326	0.69379	0.948879	0.823553	0.724341	0.924245	0.759163	1.12814	0.701699	0.780546	0.888817	0.817746	0.900531	1.05607	0.896153	0.802108	0.797851	1.02897	1.09019	1.12434	1.19777	1.14193	1.02978	0.496492	1.04864	1.02714	1.02776	1.01483	1.14656	1.30182	0.978867	0.940489	-0.0115469
	34	0.928929	0.325239	1.10846	1.11384	0.970541	0.413177	0.852849	1.31108	1.29753	1.05784	1.08298	1.04285	1.35672	1.20262	1.31108	1.02631	0.705703	0.984133	0.882787	0.755269	0.99517	0.832611	1.15027	0.73941	0.834539	0.942666	0.932866	0.857253	1.09752	0.98542	0.86804	0.835823	1.07054	1.086	1.19177	1.30494	1.23685	1.10872	0.423543	1.03737	1.03757	1.12658	1.10074	1.25749	1.38312	1.0413	1.02628	-0.00118139
	35	0.985753	0.338278	1.12524	1.17886	1.07912	0.53438	0.910054	1.35309	1.33671	1.08589	1.13457	1.12174	1.38967	1.22412	1.35309	1.03304	0.714003	1.018	0.945648	0.759264	1.04697	0.911851	1.26009	0.755501	0.906929	0.928395	0.99906	0.899448	1.13073	1.07013	0.864079	0.946578	1.10113	1.19676	1.30659	1.38873	1.3329	1.13263	0.490141	1.12066	1.16251	1.20499	1.15103	1.275	1.39594	1.13678	1.08883	-0.00682359
	36	1.0405	0.358601	1.21316	1.25166	1.09554	0.523812	0.940704	1.42045	1.40984	1.15605	1.21091	1.19504	1.55276	1.30018	1.42045	1.1102	0.88248	1.0917	0.936028	0.841972	1.08427	0.87363	1.35355	0.797124	0.975406	0.959518	0.996397	0.954487	1.2305	1.09797	0.882775	0.937992	1.16279	1.26473	1.34588	1.39891	1.41127	1.2392	0.55108	1.16992	1.24111	1.26962	1.16526	1.34958	1.55304	1.1512	1.15636	-0.00160663
	37	1.0866	0.381962	1.22624	1.28407	1.15275	0.572894	0.953895	1.53872	1.48874	1.24966	1.27264	1.23503	1.59741	1.33618	1.53872	1.15983	0.743891	1.19885	1.00309	0.865344	1.18669	0.951026	1.37802	0.899567	1.03292	1.05704	1.05991	1.03018	1.26572	1.14346	1.00252	1.01219	1.23766	1.32886	1.34692	1.48259	1.42543	1.33871	0.539152	1.20914	1.29067	1.35102	1.25149	1.51501	1.58898	1.22201	1.20387	-0.0110988
	38	1.14892	0.395686	1.30136	1.37929	1.1799	0.679902	1.00891	1.61988	1.57115	1.27703	1.35215	1.31479	1.55607	1.40227	1.61988	1.2408	0.804123	1.17656	1.03079	0.897735	1.22132	1.00256	1.43861	0.873487	1.13736	1.13795	1.15209	1.00905	1.34751	1.24098	1.06823	1.04973	1.28646	1.33011	1.51585	1.58417	1.49994	1.33943	0.667174	1.37303	1.33311	1.37953	1.31572	1.50982	1.66182	1.32456	1.23804	-0.005455
	39	1.20715	0.410287	1.34012	1.42714	1.27916	0.911034	1.12487	1.66368	1.58724	1.31004	1.38999	1.39135	1.68981	1.51632	1.66368	1.2549	0.794195	1.28711	1.11279	0.926114	1.25137	1.02721	1.57088	0.971778	1.27379	1.17507	1.09411	1.04777	1.42129	1.26438	1.09602	1.15494	1.36092	1.44729	1.57591	1.69111	1.52043	1.46512	0.815892	1.42863	1.41128	1.43335	1.4556	1.58576	1.73971	1.33966	1.30693	-0.00330597
	40	1.25939	0.42948	1.38474	1.47501	1.36276	0.852073	1.11538	1.76277	1.6544	1.39369	1.47198	1.43655	1.79433	1.53172	1.76277	1.34337	0.878663	1.33763	1.19633	0.975305	1.29382	1.15635	1.57277	0.955427	1.23997	1.23196	1.24811	1.1272	1.48248	1.25887	1.11169	1.18355	1.41598	1.56645	1.62762	1.74503	1.62853	1.51183	0.641166	1.48832	1.44798	1.53164	1.50704	1.63499	1.78286	1.39049	1.35914	-0.00500694
	41	1.32519	0.444293	1.45611	1.58117	1.38948	0.958439	1.14085	1.85265	1.83535	1.45537	1.50915	1.4714	1.87092	1.68592	1.85265	1.37715	0.98085	1.38281	1.22595	1.00958	1.32549	1.15722	1.62671	1.04068	1.42345	1.23268	1.2636	1.22387	1.56009	1.35418	1.18131	1.22012	1.51045	1.56735	1.71984	1.78485	1.6526	1.58842	0.722379	1.50731	1.53454	1.57816	1.53425	1.78461	1.88385	1.50529	1.46012	-0.0140266
	42	1.38113	0.450643	1.55533	1.60915	1.45857	0.985228	1.24056	1.93766	1.81178	1.53305	1.611	1.58182	1.96549	1.6375	1.93766	1.42325	1.0338	1.44526	1.23362	1.13261	1.43664	1.1698	1.67544	1.09136	1.4062	1.23654	1.42454	1.3366	1.58843	1.38118	1.28627	1.36958	1.59334	1.62846	1.77331	1.85538	1.73112	1.56611	0.705945	1.54077	1.55002	1.73896	1.59678	1.84681	1.96717	1.5114	1.47454	-0.0097286
	43	1.45096	0.459385	1.59499	1.66444	1.51637	1.19663	1.26822	1.98096	1.97613	1.5621	1.64584	1.59575	1.98984	1.79011	1.98096	1.55313	1.08843	1.49114	1.38459	1.10049	1.4593	1.23692	1.80621	1.10735	1.45069	1.32366	1.3822	1.35307	1.71019	1.44454	1.32721	1.29601	1.57649	1.69508	1.8492	2.0294	1.80111	1.69192	0.859454	1.65077	1.6863	1.71385	1.65095	1.9162	2.06631	1.64943	1.50017	-0.00720159
	44	1.50976	0.472939	1.66912	1.69535	1.58999	1.45255	1.35791	2.10152	1.94035	1.67089	1.67923	1.74179	2.11018	1.83343	2.10152	1.55301	1.13517	1.5649	1.34871	1.21316	1.59061	1.30458	1.87634	1.16914	1.58005	1.46464	1.52464	1.30245	1.74884	1.59433	1.28127	1.39356	1.69098	1.77201	1.94155	2.11612	1.9206	1.74885	0.874521	1.68794	1.70119	1.80734	1.64754	1.94232	2.11511	1.68355	1.55877	-0.00512425
	45	1.57802	0.486871	1.69503	1.80557	1.65332	1.62699	1.39435	2.16807	2.12359	1.70065	1.81344	1.75995	2.16151	1.92925	2.16807	1.61008	1.28598	1.59766	1.39682	1.22518	1.57154	1.36521	1.98221	1.16691	1.57193	1.50338	1.46835	1.34115	1.82099	1.67217	1.42511	1.4701	1.67217	1.84955	2.01012	2.15662	2.02462	1.83621	0.943534	1.83878	1.80646	1.8533	1.81076	2.01297	2.2772	1.79581	1.62759	-0.0129171
	46	1.65165	0.511087	1.8309	1.88696	1.71621	2.41009	1.46346	2.21481	2.14967	1.79847	1.84804	1.87849	2.24365	1.989	2.21481	1.68126	1.21933	1.68612	1.52537	1.30385	1.66735	1.39178	1.99984	1.26868	1.67159	1.57028	1.65047	1.45639	1.84254	1.65862	1.46014	1.50273	1.83431	1.95548	2.06943	2.28297	2.08558	1.86838	1.06767	1.82465	1.87397	2.00304	1.83343	2.12645	2.33343	1.86195	1.72703	-0.00859462
	47	1.7141	0.522491	1.88031	1.99064	1.81293	2.52817	1.45554	2.33317	2.29487	1.85108	1.9801	1.92351	2.38446	2.02632	2.33317	1.78955	1.40762	1.75021	1.53278	1.38476	1.71016	1.55372	2.1387	1.23629	1.73271	1.62221	1.60744	1.45937	1.94673	1.58403	1.56048	1.53451	1.87712	2.01604	2.12892	2.24635	2.17645	1.94956	1.08758	1.87576	1.97938	1.98686	1.87815	2.19562	2.42303	1.89942	1.77152	-0.0127509
	48	1.79001	0.53545	2.04034	2.03237	1.88996	2.60624	1.50389	2.41482	2.3883	1.94711	1.99371	1.94274	2.41555	2.08311	2.41482	1.83508	1.51724	1.78673	1.62355	1.41709	1.80802	1.54059	2.27646	1.31255	1.81633	1.58843	1.6365	1.64357	2.03094	1.7394	1.53132	1.67427	1.9078	2.15704	2.18998	2.3576	2.26481	2.04543	1.41266	1.96921	1.99905	2.08121	2.01341	2.29132	2.51945	1.9451	1.82044	-0.0100822
	49	1.86138	0.543062	2.01499	2.08567	1.95733	2.67776	1.61809	2.56108	2.38845	1.98383	2.06731	2.04039	2.47098	2.25921	2.56108	1.99062	1.63775	1.91537	1.63335	1.42465	1.8428	1.5295	2.20076	1.3777	1.88864	1.68952	1.84375	1.73684	2.03208	1.92459	1.61037	1.70554	2.06171	2.1341	2.38634	2.41807	2.30257	2.11178	1.50528	2.13109	2.04678	2.20058	2.13064	2.30073	2.50215	1.9334	1.91383	-0.00946955
	50	1.92286	0.578958	2.07038	2.18876	2.00034	2.85971	1.70423	2.56501	2.58473	2.042	2.15236	2.08913	2.57534	2.34449	2.56501	1.9241	1.68816	1.99598	1.73323	1.5617	1.93641	1.59073	2.3502	1.45904	1.95685	1.75043	1.94004	1.82877	2.18352	1.87007	1.68938	1.76066	2.1144	2.27171	2.38609	2.54204	2.42261	2.1693	1.75107	2.06727	2.15411	2.29154	2.08322	2.46903	2.6751	2.13862	2.01581	-0.0105791
	51	1.98487	0.601329	2.22595	2.21014	2.07732	2.95321	1.72929	2.6942	2.60057	2.09095	2.2022	2.14504	2.74715	2.3724	2.6942	2.07322	1.66286	2.03356	1.80964	1.51098	2.01662	1.73975	2.48486	1.54819	2.01978	1.84837	1.83061	1.83411	2.16523	1.78107	1.77333	1.8805	2.15195	2.32211	2.42252	2.65699	2.51554	2.26388	1.94332	2.16621	2.23498	2.39679	2.20912	2.53889	2.73801	2.14791	1.98164	-0.00935061
	52	2.05722	0.619339	2.21443	2.31643	2.16397	3.00674	1.76669	2.79083	2.7221	2.22037	2.29525	2.26267	2.80397	2.47915	2.79083	2.0901	1.85155	2.11882	1.85182	1.56383	2.06067	1.71319	2.535	1.5686	2.01531	1.93641	1.91312	1.98702	2.3834	1.81136	1.88495	1.90104	2.23667	2.42048	2.55039	2.76691	2.58935	2.25213	1.99888	2.24886	2.33622	2.48763	2.29038	2.58032	2.79134	2.22737	2.12953	-0.00788751
	53	2.12285	0.644305	2.33719	2.44993	2.19021	3.20533	1.82406	2.86277	2.73864	2.27925	2.37782	2.34589	2.89716	2.57705	2.86277	2.20084	1.91595	2.19274	1.97982	1.61909	2.1568	1.80851	2.65615	1.56635	2.12247	2.01805	2.03397	2.06099	2.36435	1.94666	1.90578	2.0065	2.34447	2.48609	2.60818	2.74754	2.61377	2.39598	2.09371	2.42673	2.42146	2.51181	2.36669	2.69968	2.93347	2.25713	2.16812	-0.00243268
	54	2.19461	0.652729	2.46848	2.46113	2.35548	3.26488	1.92902	2.96987	2.92457	2.34483	2.44921	2.40373	2.92142	2.63593	2.96987	2.2478	1.87868	2.20259	2.01773	1.6843	2.17837	1.84189	2.74314	1.6449	2.20943	2.04505	2.07782	2.01076	2.45715	2.08655	1.93177	2.09413	2.30081	2.55751	2.72674	2.8599	2.69608	2.43044	2.0402	2.47176	2.40987	2.55414	2.41206	2.75725	3.04979	2.39622	2.27581	-0.00538331
	55	2.26449	0.669424	2.51728	2.4967	2.34009	3.29719	2.00792	3.07945	2.93882	2.38358	2.50734	2.53279	3.12577	2.75669	3.07945	2.26677	1.9658	2.31262	2.03237	1.72051	2.2807	1.80016	2.7269	1.72609	2.30323	2.16241	2.03826	2.0186	2.5458	2.30194	2.04283	2.20461	2.42981	2.61255	2.87861	2.95251	2.82218	2.54632	2.15979	2.4994	2.50505	2.67651	2.5391	2.86309	3.12405	2.46795	2.33295	-0.00854737
	56	2.34804	0.699557	2.56211	2.62762	2.44504	3.38451	2.0558	3.20967	3.08402	2.51487	2.62466	2.49729	3.15147	2.81026	3.20967	2.42448	2.18438	2.39239	2.18432	1.79887	2.33047	1.97885	2.9101	1.74091	2.32995	2.20858	1.97438	2.15861	2.63877	2.23702	2.11074	2.32049	2.51436	2.71108	2.92231	3.10157	2.94071	2.60212	2.26391	2.7379	2.57881	2.79345	2.61744	2.88227	3.31021	2.4928	2.37283	-0.00680078
	57	2.41141	0.687294	2.69581	2.77134	2.45694	3.51664	2.12955	3.25303	3.145	2.56552	2.66315	2.61043	3.23855	2.88097	3.25303	2.47499	2.11641	2.48034	2.15765	1.91543	2.43926	1.979	2.91388	1.84882	2.3845	2.28235	2.12709	2.24772	2.70539	2.44517	2.08294	2.35243	2.55016	2.76062	3.00056	3.08812	2.91664	2.65914	2.11697	2.7366	2.68591	2.88011	2.73273	3.0375	3.37386	2.57607	2.39261	-0.0122556
	58	2.48486	0.714116	2.62925	2.80485	2.55699	3.65918	2.21094	3.34904	3.2782	2.62635	2.78411	2.72835	3.36349	2.96863	3.34904	2.45568	2.22343	2.45718	2.27857	1.87745	2.46624	2.07255	2.99745	1.81135	2.4824	2.36769	2.16804	2.37337	2.78912	2.57505	2.25392	2.42216	2.65944	2.84958	3.06602	3.24139	3.07415	2.78578	2.26387	2.83396	2.75902	2.98825	2.82657	3.07893	3.41752	2.74096	2.46359	-0.0046762
	59	2.57566	0.711677	2.84615	2.94488	2.66148	3.70639	2.22286	3.45058	3.41427	2.64535	2.84508	2.82049	3.41158	2.99457	3.45058	2.65054	2.42042	2.62432	2.39944	1.97254	2.53772	2.11234	3.14347	1.90094	2.70721	2.40067	2.29575	2.37059	2.93155	2.5416	2.29831	2.37844	2.751	3.00078	3.14606	3.40571	3.20429	2.87643	2.3568	2.84431	2.89387	3.0101	2.86911	3.1354	3.57756	2.77738	2.51377	-0.0103901
	60	2.64108	0.759007	2.94335	3.05691	2.74191	3.86364	2.23663	3.54419	3.44793	2.82234	2.89717	2.87083	3.55222	3.21686	3.54419	2.65598	2.5251	2.66337	2.32076	2.09061	2.6056	2.17582	3.23448	1.95623	2.67772	2.43129	2.5573	2.34853	3.02363	2.59674	2.34544	2.5548	2.83723	2.93733	3.18697	3.53018	3.20825	2.94015	2.62493	2.90298	2.97673	3.08259	2.97122	3.42799	3.59964	2.84774	2.66689	-0.00408477
	61	2.71338	0.754931	2.88766	3.03785	2.80868	3.90059	2.39592	3.58932	3.55087	2.83149	2.99096	2.92289	3.61053	3.25775	3.58932	2.73215	2.33106	2.78194	2.53554	2.20708	2.68685	2.30664	3.32937	2.11146	2.80668	2.5841	2.60899	2.57265	3.03516	2.8847	2.46741	2.51497	2.98287	3.04512	3.24409	3.47847	3.35419	3.06928	2.60193	2.98249	3.00862	3.19568	3.07293	3.39622	3.59659	2.9551	2.67697	-0.00883087
	62	2.79795	0.767386	3.05734	3.21924	2.90281	4.11747	2.43216	3.70591	3.60944	2.91642	3.10367	3.02126	3.68684	3.3746	3.70591	2.8072	2.39033	2.91314	2.41365	2.22223	2.75649	2.31842	3.36572	2.07554	2.78248	2.5519	2.74357	2.68575	3.08773	2.69814	2.52285	2.63411	3.03639	3.27544	3.28872	3.62615	3.32805	3.14269	2.70747	3.02137	3.10126	3.30083	3.15733	3.45291	3.75993	2.97483	2.74984	-0.00809932
	63	2.88059	0.783422	3.10318	3.24456	2.95613	4.10232	2.55632	3.87186	3.73816	2.99869	3.17688	3.11585	3.77392	3.47438	3.87186	2.92142	2.54119	2.87429	2.64456	2.32909	2.82101	2.36995	3.42801	2.18844	2.86462	2.70385	2.86802	2.7689	3.16825	2.78655	2.61469	2.82686	3.05184	3.19415	3.4143	3.73975	3.42338	3.16549	2.69785	3.23357	3.12181	3.3636	3.29176	3.62339	3.94586	3.14198	2.84376	-0.00304692
	64	2.96091	0.80198	3.26885	3.31315	3.10701	4.3102	2.63295	3.93536	3.82881	3.0693	3.24192	3.18706	3.90242	3.52076	3.93536	2.93979	2.67683	3.03081	2.73813	2.29452	2.95573	2.52903	3.58142	2.23639	2.89816	2.78931	2.85485	2.7436	3.37109	2.82856	2.74371	2.83897	3.05601	3.36168	3.50079	3.76006	3.60328	3.26766	2.39338	3.23814	3.24539	3.48197	3.20625	3.63319	3.98646	3.11661	2.85943	-0.00845287
	65	3.03092	0.806431	3.3095	3.3532	3.12424	4.36698	2.68118	4.04873	3.92805	3.21412	3.29117	3.22832	4.01487	3.61786	4.04873	3.07163	2.74358	3.10364	2.65923	2.32407	2.97919	2.56506	3.57903	2.28699	3.03877	2.85487	2.82157	2.87434	3.27192	2.78865	2.7498	2.85839	3.26758	3.38958	3.73138	3.93793	3.60533	3.30442	2.53145	3.31302	3.37512	3.53768	3.3928	3.67576	4.05782	3.2118	2.88711	-0.00533606
	66	3.12809	0.820877	3.38157	3.40893	3.21018	4.40079	2.74377	4.16652	3.99328	3.27981	3.43569	3.3793	4.17132	3.70015	4.16652	3.15258	2.85412	3.21417	2.74762	2.41299	3.09719	2.6148	3.78442	2.33883	3.06896	2.85485	2.86353	2.98559	3.56646	2.8282	2.70725	2.94566	3.29148	3.54217	3.70568	4.02667	3.73618	3.42386	2.60588	3.45045	3.35381	3.67624	3.56998	3.74536	4.10489	3.35889	3.02306	-0.00580855
	67	3.19761	0.856779	3.51529	3.64396	3.29219	4.65548	2.84156	4.25343	4.12125	3.30666	3.52174	3.45018	4.18233	3.81393	4.25343	3.27969	2.90651	3.27916	2.90351	2.5285	3.16621	2.73075	3.83139	2.42447	3.24675	3.01944	3.03909	3.09265	3.51719	2.99864	2.8144	2.9327	3.43306	3.58322	3.81932	4.038	3.83736	3.49565	2.79327	3.54165	3.53309	3.86982	3.46315	3.91847	4.27161	3.35787	3.06223	-0.00583299
	68	3.29727	0.864152	3.64308	3.66124	3.41832	4.67067	2.88105	4.4016	4.28307	3.47385	3.65058	3.53007	4.30092	3.86174	4.4016	3.22832	3.14657	3.4622	3.02504	2.57969	3.25138	2.77595	3.82641	2.55298	3.25441	3.04393	3.03785	2.89855	3.70319	2.95867	3.00949	3.16696	3.53427	3.59974	3.89163	4.22072	3.84012	3.61377	2.75474	3.64522	3.64569	3.87404	3.63965	4.06868	4.43291	3.45223	3.22963	-0.00472345
	69	3.36229	0.88458	3.5586	3.79476	3.47786	4.81417	2.94485	4.41276	4.28746	3.56507	3.68004	3.62936	4.39343	3.94777	4.41276	3.41962	3.05935	3.55281	3.04412	2.6537	3.31068	2.81563	4.03323	2.55743	3.35407	2.97088	3.20318	2.97151	3.68615	2.97186	3.05299	3.1827	3.60639	3.71693	4.06363	4.2847	4.06525	3.60803	2.89074	3.67876	3.66625	3.99409	3.7239	4.13471	4.53924	3.55104	3.22232	-0.00420371
	70	3.43616	0.933351	3.86775	3.98136	3.56435	4.88237	3.09831	4.52277	4.46111	3.55851	3.74681	3.63195	4.52475	4.15616	4.52277	3.46599	3.29428	3.59235	3.10377	2.72088	3.40216	2.87013	4.14513	2.47924	3.40663	3.21083	3.07045	3.10724	3.81988	3.10741	3.14186	3.25118	3.68752	3.73161	4.12519	4.38063	4.12568	3.74453	3.0884	3.73266	3.795	4.09965	3.84179	4.20551	4.55272	3.6264	3.33623	-0.0111216
	71	3.51087	0.935706	3.85353	3.9519	3.6578	4.98725	3.07061	4.64549	4.45838	3.60541	3.84024	3.72232	4.60634	4.21935	4.64549	3.51449	3.36057	3.59195	3.17796	2.77871	3.49342	2.91115	4.11107	2.70156	3.52504	3.36617	3.16822	3.09721	3.92989	3.38997	3.1691	3.37435	3.69642	3.87486	4.134	4.43411	4.05811	3.88634	3.25303	3.87059	3.85657	4.16662	3.93893	4.24659	4.6504	3.68007	3.30618	-0.00750952
	72	3.60567	0.941083	4.02183	4.035	3.78807	5.15654	3.21434	4.79871	4.55817	3.80778	3.97402	3.82686	4.76578	4.34685	4.79871	3.65912	3.52212	3.71491	3.37161	2.90988	3.55125	2.97575	4.28477	2.77219	3.55673	3.36588	3.4047	3.20588	3.96868	3.30013	3.33588	3.31483	3.7316	3.96178	4.25142	4.50697	4.27206	3.95962	3.17841	4.02964	3.95426	4.24448	4.12424	4.35055	4.84771	3.69264	3.44555	-0.0046762
	73	3.68081	0.955052	4.03775	4.06806	3.86377	5.27246	3.34634	4.75905	4.692	3.79734	4.07412	3.90204	4.86218	4.42287	4.75905	3.70172	3.52818	3.78341	3.39525	2.87169	3.56715	3.07265	4.25063	2.68767	3.57234	3.42594	3.45082	3.29125	4.02148	3.68255	3.23284	3.57028	3.97132	4.0839	4.45373	4.58039	4.41487	4.05606	3.07793	4.11433	4.04938	4.34134	4.01256	4.40031	4.99243	3.91777	3.51182	-0.0044872
	74	3.76207	0.972429	4.05276	4.26324	3.94266	5.32701	3.38076	4.90567	4.81188	3.90999	4.1661	4.06385	4.97601	4.44422	4.90567	3.82029	3.57818	3.92047	3.46216	2.93737	3.62324	3.15386	4.39941	2.88152	3.6927	3.49187	3.75194	3.25249	4.2176	3.66003	3.3707	3.64744	4.07579	4.13132	4.53121	4.77616	4.51758	4.09691	2.95081	4.13841	4.13493	4.37978	4.18714	4.60587	4.93465	3.95498	3.55739	0.000211644
	75	3.84952	0.976781	4.21111	4.25631	4.03641	5.53515	3.51495	5.08696	4.92746	3.95922	4.15531	4.12647	4.96057	4.57687	5.08696	3.80886	3.52365	3.96669	3.52987	3.05993	3.70115	3.21061	4.50112	2.87621	3.77923	3.6458	3.68268	3.4532	4.25891	3.73875	3.47878	3.53902	4.10329	4.23536	4.5899	4.82108	4.47804	4.29303	3.21258	4.25411	4.19553	4.46596	4.15702	4.62295	5.09871	4.0496	3.75723	-0.00247993
	76	3.94369	0.987538	4.32489	4.36843	4.07699	5.49207	3.56151	5.16457	4.99681	4.03691	4.24467	4.24682	5.16901	4.69606	5.16457	3.96728	3.87038	4.08987	3.56366	3.15462	3.85035	3.21205	4.75403	3.0199	3.85043	3.69421	3.7412	3.46048	4.35371	3.76645	3.60519	3.77874	4.171	4.32719	4.73598	4.86948	4.62747	4.25812	3.08226	4.28706	4.37159	4.71295	4.28616	4.74555	5.1794	4.08102	3.74555	0.00502943
	77	4.03697	0.990158	4.29008	4.56644	4.21424	5.68328	3.54551	5.29105	5.16374	4.22838	4.34981	4.3042	5.18228	4.86325	5.29105	3.99681	3.88153	4.0857	3.78933	3.24593	3.84162	3.33426	4.78511	3.1059	3.8284	3.95046	3.79417	3.60183	4.48397	4.14746	3.6744	3.83482	4.43315	4.4907	4.78099	5.11578	4.58958	4.3209	2.98725	4.30519	4.34305	4.80757	4.41899	4.92352	5.34218	4.20998	3.80148	-0.000519904
	78	4.12445	0.986637	4.54096	4.59781	4.26966	5.81664	3.71034	5.24237	5.13981	4.31509	4.56662	4.41415	5.2945	4.8714	5.24237	4.13728	3.80791	4.1998	3.88294	3.23731	4.00847	3.36069	4.87272	3.13932	4.02567	4.03779	3.71617	3.53277	4.4852	4.18157	3.5782	3.86877	4.40224	4.49395	4.88397	5.12769	4.75961	4.58335	3.32746	4.4147	4.47784	4.77763	4.56687	4.87608	5.56471	4.27518	3.94353	0.00153462
	79	4.1988	1.00894	4.55589	4.74254	4.33629	5.85921	3.76374	5.46385	5.30123	4.27971	4.5369	4.5332	5.32809	4.98739	5.46385	4.13573	4.1914	4.34973	3.93465	3.3222	4.00285	3.45573	4.81802	3.17101	4.11371	4.05639	3.82411	3.84419	4.6742	4.36689	3.77028	3.89334	4.551	4.56961	4.85966	5.20407	4.86298	4.55301	3.15553	4.54979	4.52923	4.98966	4.61242	4.973	5.54977	4.40145	3.9544	0.00930303
	80	4.27987	1.04454	4.78025	4.77931	4.43512	5.9956	3.78139	5.57055	5.35437	4.44884	4.72556	4.63931	5.37895	5.13636	5.57055	4.28881	3.94584	4.44571	3.96898	3.542	4.13479	3.62132	4.99903	3.32745	4.14831	4.14637	4.03287	3.55578	4.83423	4.62397	3.94932	3.97359	4.56805	4.72269	5.11925	5.27368	5.04445	4.64269	3.48501	4.37072	4.75724	5.05302	4.60527	5.18344	5.67915	4.38163	4.0351	0.0106733
	81	4.39809	1.05202	4.7173	4.94355	4.51552	6.11191	3.90855	5.65144	5.53514	4.53292	4.7965	4.71114	5.62406	5.21642	5.65144	4.3336	4.32108	4.589	4.16908	3.52898	4.18203	3.7067	5.14934	3.40845	4.25105	4.22731	3.98926	3.79448	4.81296	4.54133	4.0172	4.12807	4.68288	4.73321	5.02547	5.38539	5.15131	4.62073	3.48065	4.65834	4.80893	5.15148	4.83928	5.18464	5.68805	4.55433	4.10361	-0.00580855
	82	4.43963	1.05262	4.7931	5.00896	4.5539	6.19254	3.95946	5.74781	5.56724	4.64885	4.85506	4.7595	5.61689	5.28286	5.74781	4.48282	4.11197	4.50195	4.15732	3.65022	4.26231	3.68892	5.29172	3.47754	4.31119	4.2873	4.03753	3.91163	4.92625	4.57917	4.0736	4.24604	4.74723	4.83218	5.25979	5.33602	5.26242	4.86111	3.7895	4.67842	4.9382	5.19601	4.95255	5.26369	5.78452	4.68671	4.27164	9.43354e-05
	83	4.55646	1.09123	5.01449	5.06376	4.75947	6.28379	4.11263	5.8792	5.76819	4.64783	4.95468	4.82063	5.74742	5.46253	5.8792	4.60247	4.33462	4.64917	4.33746	3.67541	4.25628	3.88264	5.3219	3.51425	4.5108	4.41006	4.42412	4.00997	5.08059	4.70093	4.10233	4.25659	4.78066	4.90225	5.35713	5.59744	5.3008	4.85977	3.75281	4.79059	4.96938	5.3336	5.01154	5.36574	5.9537	4.6259	4.28387	-0.00488801
	84	4.62994	1.10909	5.119	5.24929	4.86537	6.39121	4.01587	5.87842	5.80342	4.77338	5.03661	4.93295	5.92658	5.56229	5.87842	4.64053	4.4003	4.83144	4.36753	3.73777	4.49453	3.91879	5.37915	3.67082	4.6229	4.54597	4.31976	4.40352	5.09869	4.96527	4.14586	4.43596	4.92604	5.02334	5.37837	5.56916	5.2751	4.86499	4.14174	4.93307	5.11284	5.47916	5.0011	5.54329	5.99834	4.7516	4.41299	0.00311665
	85	4.71708	1.13068	5.15861	5.30286	4.94561	6.59811	4.26084	6.01693	5.95119	4.88708	5.19359	5.07721	5.89534	5.61535	6.01693	4.68865	4.36756	4.86904	4.40822	3.87017	4.48674	4.06846	5.52905	3.68638	4.63155	4.61735	4.24253	4.43755	5.19735	5.05582	3.99802	4.57789	5.02696	5.11078	5.41018	5.70372	5.41169	5.11643	3.67838	5.11063	5.24284	5.51186	5.19262	5.6292	6.03322	4.82915	4.47448	0.00819349
	86	4.82968	1.11611	5.30845	5.45475	4.98871	6.75584	4.34575	6.20359	6.00254	4.97064	5.26659	5.10347	6.08296	5.63712	6.20359	4.75592	4.4222	5.01142	4.57651	3.95162	4.63034	4.09136	5.62792	3.74834	4.69923	4.75177	4.47747	4.37446	5.39144	5.05434	4.41841	4.62561	5.20841	5.13326	5.55381	5.76794	5.64294	5.22123	3.45702	5.14867	5.31909	5.63718	5.37544	5.66796	6.17573	4.90592	4.47136	0.131121
	87	4.91248	1.15901	5.28929	5.54462	5.09896	6.74873	4.42358	6.37736	6.21773	5.03435	5.34285	5.20927	6.17587	5.90635	6.37736	4.93384	4.69408	5.10654	4.67873	3.98566	4.76295	4.10189	5.69817	3.77601	4.81769	4.84403	4.65448	4.43592	5.27775	5.22439	4.34292	4.65454	5.25251	5.28814	5.58077	5.83038	5.68679	5.15671	3.46495	5.33007	5.45685	5.80102	5.45525	5.80774	6.46004	5.15344	4.62946	0.0538834
	88	5.00206	1.15321	5.438	5.6898	5.17934	6.83099	4.50015	6.38462	6.28915	5.20305	5.45173	5.32916	6.29465	5.89412	6.38462	5.00289	4.84881	5.13839	4.73325	4.07418	4.78104	4.29357	5.77714	4.00282	4.82866	4.86932	4.56043	4.55845	5.54155	5.27529	4.57469	4.80965	5.34488	5.35638	5.86227	6.06998	5.65816	5.3304	3.79192	5.34929	5.37995	5.83524	5.56662	5.88392	6.49636	5.10346	4.57259	0.0362448
	89	5.11072	1.14837	5.62036	5.69261	5.36032	6.91563	4.50382	6.47034	6.39602	5.21789	5.54061	5.4064	6.3846	6.03443	6.47034	5.02942	4.76114	5.17085	4.89166	4.24519	4.92549	4.41422	5.94111	3.98018	4.92423	4.9433	4.49366	4.72217	5.6385	5.39559	4.63048	4.833	5.44865	5.48727	5.87231	5.98688	5.85648	5.32493	4.23455	5.39886	5.61926	5.94966	5.57622	5.86419	6.42928	5.23706	4.6742	0.0143799
	90	5.18661	1.16235	5.69677	5.83047	5.3969	7.12228	4.58527	6.68136	6.41656	5.41487	5.70627	5.48002	6.4218	6.1765	6.68136	5.19648	5.30858	5.27389	4.94428	4.25002	4.95691	4.44985	5.97819	4.18777	5.02538	5.20515	4.84244	4.46452	5.79797	5.55717	4.74069	5.06089	5.53553	5.54586	5.94306	6.1544	5.87781	5.49689	3.94436	5.57961	5.72531	6.09609	5.78542	6.06199	6.53079	5.29477	4.74292	0.140685
	91	5.28858	1.15569	5.79794	5.90061	5.46563	7.15556	4.61043	6.67317	6.58528	5.38908	5.82248	5.50937	6.46918	6.30137	6.67317	5.2521	5.43225	5.39228	5.05648	4.30261	5.03378	4.5603	6.10736	4.15453	5.24754	5.14314	4.87601	5.09751	5.79093	5.63629	4.84875	4.85533	5.53402	5.52271	6.03582	6.13717	5.93634	5.61693	3.80648	5.59865	5.81589	6.18146	5.81479	6.15238	6.75178	5.42374	4.89072	0.0697982
	92	5.38119	1.18546	5.8893	5.98031	5.5644	7.277	4.68189	6.80893	6.64308	5.49016	5.81587	5.65152	6.63488	6.36199	6.80893	5.39569	5.30191	5.64266	5.13443	4.56966	5.09007	4.61382	6.24634	4.24304	5.27821	5.44209	5.07464	5.02467	5.94844	5.68157	4.96712	5.33788	5.70363	5.68165	6.12096	6.40046	6.14047	5.67352	4.09352	5.58819	5.86677	6.39874	5.8463	6.32472	6.8677	5.5128	4.90563	0.191735
	93	5.4438	1.21639	6.01336	6.19533	5.70945	7.42831	4.6636	6.932	6.7334	5.53732	5.96572	5.69043	6.63724	6.56129	6.932	5.36427	5.62262	5.63268	5.28532	4.51207	5.08593	4.68963	6.38143	4.35593	5.47594	5.3607	5.29691	4.93704	6.01274	5.72149	5.10313	5.11245	5.77653	5.76183	6.16618	6.40401	6.23198	5.7994	3.74967	5.67009	6.01659	6.38419	5.98457	6.4176	6.95297	5.49534	4.92459	0.172632
	94	5.57081	1.20894	6.05394	6.26263	5.7523	7.48387	4.8774	6.97577	6.89442	5.64648	6.00217	5.78372	6.74845	6.61521	6.97577	5.51135	5.84603	5.7341	5.31763	4.62915	5.29016	4.77776	6.41668	4.52059	5.57443	5.43644	5.26034	5.1579	6.25149	5.97417	4.98645	5.32778	5.89979	5.73316	6.36394	6.3913	6.21181	5.85305	4.12851	5.78854	6.02072	6.65878	6.08817	6.5976	7.13618	5.6335	5.07216	0.00502943
	95	5.64722	1.23953	6.25317	6.27963	5.85967	7.56556	4.95791	7.09049	6.92805	5.82724	6.18084	5.85391	6.82777	6.65974	7.09049	5.57952	5.73367	5.71147	5.47624	4.71163	5.26335	4.87949	6.54302	4.47209	5.6192	5.53966	5.76477	5.07473	6.17355	5.93449	5.01457	5.34703	5.95979	5.94713	6.50819	6.58342	6.39868	6.07723	3.398	5.89425	6.28338	6.68787	6.16578	6.46345	7.12424	5.75277	5.12921	0.0106961
	96	5.73747	1.25648	6.37908	6.4563	5.89482	7.79428	4.95398	7.25183	7.13554	5.92199	6.31196	6.02042	6.95581	6.80005	7.25183	5.71122	5.91431	5.908	5.3744	4.90736	5.25806	4.93556	6.60622	4.56811	5.68025	5.70264	5.46831	5.24535	6.48359	6.17542	5.26224	5.55562	6.05024	5.95324	6.54495	6.68761	6.38894	6.06416	3.51459	6.0626	6.28621	6.86426	6.35878	6.69622	7.32787	5.92751	5.22782	0.0314759
	97	5.81027	1.29044	6.49358	6.52846	6.08062	7.79616	5.00741	7.3227	7.14329	6.04545	6.34481	6.11345	7.04399	6.80831	7.3227	5.79552	6.07378	6.0305	5.58924	4.88778	5.38436	5.20333	6.85175	4.6736	5.75951	5.83779	5.64616	5.56967	6.36149	6.1051	5.23253	5.63101	6.04183	6.0475	6.55713	6.78672	6.58722	6.16251	3.71914	6.04533	6.40383	6.81333	6.50326	6.70692	7.41813	5.82876	5.31152	0.00351746
	98	5.89602	1.2999	6.57452	6.69357	6.16136	7.97396	5.23584	7.4491	7.39505	6.09091	6.38214	6.29379	7.14183	6.90375	7.4491	5.88348	6.07413	6.13171	5.65517	5.01411	5.58418	5.15441	6.80154	4.70892	5.78068	5.80934	5.62094	5.46964	6.54107	6.28362	5.33213	5.69963	6.25735	6.163	6.74422	6.91167	6.56862	6.06747	4.24088	6.11044	6.45935	6.95385	6.44496	6.80167	7.53602	6.03714	5.32541	0.0162926
	99	6.01617	1.3225	6.67844	6.86274	6.23213	8.12439	5.33921	7.56895	7.44675	6.20475	6.53405	6.3525	7.36622	7.14511	7.56895	6.0108	5.97454	6.20261	5.73333	5.092	5.67705	5.30972	6.8619	4.80271	5.94846	5.82629	5.49422	5.63145	6.57163	6.51515	5.48652	5.70641	6.50966	6.2242	6.93351	7.03123	6.72091	6.41269	4.81471	6.29147	6.58299	6.99141	6.48851	6.99831	7.56952	6.06128	5.40442	0.010248
	100	6.11762	1.3377	6.75891	6.88525	6.43195	8.16995	5.52985	7.68714	7.43749	6.31813	6.65238	6.47055	7.4474	7.28538	7.68714	6.06414	6.3922	6.34869	5.93711	5.21823	5.55825	5.42906	7.01992	5.03222	6.08103	6.14552	5.84678	5.29207	6.78448	6.55686	5.70122	5.91407	6.46903	6.23184	7.00118	7.0367	6.91208	6.43721	4.28848	6.14647	6.71579	7.21135	6.78067	7.08334	7.61084	6.34087	5.44394	0.0270133
	101	6.16196	1.36848	6.94371	6.98427	6.48134	8.20381	5.50261	7.74948	7.56227	6.31433	6.70664	6.44323	7.41298	7.18975	7.74948	6.27135	6.4868	6.50369	6.10471	5.34798	5.75525	5.44284	7.27216	4.93653	6.14155	6.02787	6.13653	5.69488	6.87854	6.52999	5.76317	6.16719	6.62152	6.4368	6.89148	7.03462	6.90177	6.37364	4.39472	6.29491	6.76028	7.20858	6.80997	7.09991	7.81035	6.3679	5.56288	0.0389136
	102	6.26881	1.37895	6.92625	7.08902	6.64212	8.21498	5.62511	7.91631	7.7133	6.42681	6.95228	6.63946	7.58751	7.44567	7.91631	6.28706	6.32576	6.56232	6.08122	5.32652	5.8421	5.59764	7.15891	5.19092	6.31305	6.29642	6.0421	5.74015	6.97215	6.69717	5.78784	6.28167	6.74812	6.46826	7.02005	7.18646	7.04555	6.59675	4.03746	6.42803	6.88832	7.56955	6.86118	7.30589	7.89075	6.35478	5.72762	0.00883054
	103	6.36477	1.41805	7.14502	7.2764	6.67926	8.51794	5.66741	7.99765	7.78958	6.66105	7.03306	6.88263	7.70343	7.52772	7.99765	6.44474	6.70874	6.67239	6.20093	5.66595	5.89298	5.71619	7.40906	5.11465	6.40051	6.36537	6.06318	6.0773	7.16801	6.91303	5.93352	6.12326	6.91393	6.58376	7.06158	7.35574	7.11332	6.70867	4.08761	6.34818	6.88777	7.53324	6.90706	7.18964	7.98309	6.52763	5.7857	0.0157257
	104	6.46057	1.4164	7.25659	7.46359	6.74672	8.60657	5.84897	8.11199	7.95432	6.63515	7.07292	6.84996	7.76648	7.7012	8.11199	6.58228	6.80385	6.76312	6.33665	5.51877	6.01454	5.83817	7.43727	5.2484	6.54406	6.48975	5.83422	6.24429	7.23263	6.91843	6.05912	6.43532	6.84899	6.81087	7.30975	7.39074	7.04403	6.80745	4.29939	6.53683	7.14818	7.54872	7.05603	7.44263	8.09892	6.58312	5.79667	0.0188197
	105	6.53205	1.42304	7.37269	7.44513	6.86729	8.82606	5.98422	8.25306	8.06808	6.78663	7.19801	7.00492	7.77337	7.62	8.25306	6.54202	6.92493	6.78461	6.35506	5.70627	6.13355	5.84601	7.55432	5.36538	6.67132	6.54638	6.14016	5.92959	7.30151	6.9983	6.04619	6.50477	6.88281	6.80105	7.41415	7.46099	7.14508	6.84107	4.36793	6.77873	7.20698	7.83734	7.13335	7.54786	8.09275	6.62482	5.82409	0.00949203
	106	6.60726	1.46068	7.3483	7.66627	6.96915	8.84796	6.01971	8.33704	8.17749	6.78098	7.30848	7.10165	7.91267	7.70754	8.33704	6.71874	6.98241	6.92598	6.55662	5.83452	5.99254	5.95078	7.70884	5.48586	6.69964	6.60923	6.23889	6.10593	7.39913	7.11875	6.21359	6.44671	7.09332	6.6958	7.35424	7.33998	7.18711	6.96316	4.26258	6.64553	7.24721	7.72507	7.34754	7.48748	8.11663	6.73861	5.91906	0.0251478
	107	6.69406	1.47152	7.66484	7.78054	7.09524	8.84287	6.08563	8.48638	8.40444	6.92342	7.36245	7.14015	8.02923	7.89778	8.48638	6.78422	7.18973	6.95471	6.58072	5.85986	6.202	6.10818	7.76167	5.53872	6.72012	6.83057	6.4058	6.2817	7.52823	7.23148	6.12074	6.64885	7.09715	6.86607	7.25253	7.24176	7.41215	7.08723	4.24745	6.66638	7.47267	8.04065	7.3563	7.6836	8.3647	6.87518	6.13919	0.00172362
	108	6.81164	1.46367	7.74556	7.95846	7.18264	9.0759	7.53514	8.43812	8.32757	6.95048	7.54861	7.20212	8.00016	7.99187	8.43812	6.85662	7.03724	7.1021	6.77314	6.02868	6.40836	6.13303	7.75223	5.66431	6.9066	6.86528	6.45073	6.53165	7.53789	7.24949	6.41264	6.51207	7.26725	6.9425	7.5683	7.60058	7.46066	7.21475	4.5018	6.77842	7.55793	8.08429	7.51314	7.87341	8.31179	6.92408	6.08858	0.00264416
	109	6.90515	1.4903	7.78199	7.99726	7.37685	9.21348	7.60985	8.55384	8.47202	7.08737	7.49245	7.41818	8.10417	8.13205	8.55384	6.95648	6.9845	7.35282	6.85353	6.03411	6.46439	6.22428	7.94447	5.85431	6.95779	6.93294	6.06359	6.47391	7.68856	7.38207	6.23235	6.78284	7.17301	6.9438	7.71699	7.70529	7.42852	7.23896	4.6688	6.98994	7.60533	8.08373	7.63062	7.77361	8.53334	7.17066	6.22369	0.0134121
	110	6.99332	1.47723	7.85705	8.06116	7.3706	9.17062	7.6662	8.73652	8.60264	7.19915	7.58747	7.37573	8.25514	8.14687	8.73652	7.0671	7.56111	7.34424	6.9438	6.08069	6.5722	6.3615	7.82019	5.79704	7.04619	7.02365	6.37059	6.34891	7.73156	7.49257	6.63487	6.85981	7.62194	7.09767	7.70298	7.8687	7.56563	7.25262	5.03063	7.04136	7.86939	8.26674	7.80192	7.93961	8.54292	7.05903	6.36112	0.0838019
	111	7.07399	1.51286	8.05051	8.12924	7.52428	9.24951	7.79258	8.74119	8.78035	7.37655	7.75693	7.49062	8.35995	8.29859	8.74119	7.07489	7.55026	7.49329	7.02992	6.20717	6.61183	6.3382	8.16943	5.9582	7.10676	7.00859	6.05127	6.44229	8.02063	7.58156	6.5932	7.01368	7.48084	7.16141	7.65219	7.84033	7.60233	7.35292	4.76996	6.90733	7.89037	8.44055	7.6843	7.95097	8.76727	7.33954	6.42209	0.0254541
	112	7.19433	1.54917	8.1439	8.24892	7.58483	9.47985	7.92712	8.99739	8.71393	7.52297	7.91349	7.6336	8.44318	8.27754	8.99739	7.32932	7.42542	7.57829	7.26157	6.36338	6.59088	6.52719	8.1584	5.96962	7.31241	7.18455	6.87692	6.67425	8.12374	7.77415	6.70825	7.18854	7.59809	7.22937	7.89583	7.9988	7.83568	7.52124	4.72655	7.38765	7.98755	8.64505	7.90356	8.07098	8.90156	7.43976	6.61009	0.0528928
	113	7.27244	1.53318	8.07169	8.34548	7.82517	9.45541	7.94178	8.95819	8.7599	7.58375	8.0477	7.60605	8.3995	8.67808	8.95819	7.33479	7.43153	7.63045	7.22364	6.34545	6.71912	6.52347	8.27104	5.99266	7.35593	7.27624	7.12345	6.88054	8.13315	7.81591	6.74224	7.19107	7.70575	7.30598	7.9913	8.00107	7.7403	7.56201	5.18473	7.01667	8.12762	8.59945	8.0793	8.35076	8.98222	7.29948	6.59575	0.0292324
	114	7.38444	1.5143	8.35396	8.53695	7.7757	9.5813	7.98631	9.13824	9.00718	7.70836	8.17	7.73255	8.56091	8.63386	9.13824	7.42772	7.52333	7.73669	7.37647	6.43646	6.72442	6.62986	8.31527	6.28491	7.58546	7.45486	6.78559	7.22145	8.30177	7.83137	6.87016	7.27385	7.85418	7.41425	7.98224	8.00417	7.92312	7.50035	6.1617	7.27609	8.2127	8.58037	7.95547	8.34875	9.05223	7.51492	6.6123	0.00949203
	115	7.48365	1.51821	8.354	8.66155	7.9047	9.73274	8.07313	9.26343	9.0516	7.78169	8.29157	7.92493	8.71888	8.73678	9.26343	7.61537	7.8892	7.8166	7.40539	6.50555	6.86672	6.77113	8.3571	6.24851	7.46782	7.47982	7.2088	6.53307	8.26092	7.90313	6.87676	7.43766	8.12674	7.48542	8.17259	8.15477	7.99474	7.79564	6.15185	7.31065	8.3523	8.82451	8.24094	8.32846	9.06623	7.59667	6.70485	0.173838
	116	7.57215	1.55246	8.49728	8.65758	7.94172	9.81347	8.22896	9.33677	9.22815	7.82843	8.33819	7.96271	8.68319	8.85173	9.33677	7.75757	7.71681	7.90859	7.53308	6.64993	6.92296	6.75574	8.59911	6.35593	7.61018	7.47323	7.00511	6.81584	8.48401	8.06484	7.11248	7.42075	8.02661	7.52596	8.4377	8.36409	8.19942	7.90064	6.17115	7.53246	8.36849	8.78681	8.31025	8.52259	9.28292	7.66575	6.81777	0.0273669
	117	7.65151	1.57926	8.61214	8.81919	8.05707	9.96706	8.41847	9.27759	9.11963	8.02601	8.43606	7.99527	8.94492	8.9596	9.27759	7.6863	8.01033	8.01817	7.58308	6.7663	7.17923	7.03974	8.57764	6.41767	7.67795	7.61701	6.74098	7.43959	8.44618	8.35995	7.04441	7.46375	8.21521	7.5743	8.36707	8.5387	8.03027	8.04751	6.65639	7.52619	8.50379	8.97597	8.36471	8.47066	9.39006	7.78189	6.86975	0.353813
	118	7.71453	1.61445	8.81358	8.94261	8.21313	10.0433	8.45433	9.3339	9.37292	8.0826	8.54003	8.20484	8.95649	9.04118	9.3339	7.87861	8.15951	8.09994	7.79634	6.81537	7.25381	7.15017	8.90988	6.54374	7.85749	7.73261	7.21367	7.37922	8.71129	8.41292	7.06313	7.75147	8.34037	7.67991	8.57527	8.54057	8.31075	7.99217	6.55442	7.64459	8.68426	9.14994	8.55646	8.54807	9.33189	7.80381	6.98085	0.0491373
	119	7.81705	1.60865	8.85345	9.16844	8.33177	10.1288	8.49054	9.58486	9.46297	8.24564	8.6588	8.23753	8.91304	9.23093	9.58486	7.97049	8.25045	8.15519	7.9106	6.79291	7.04664	7.12851	8.90212	6.66722	7.94183	7.85261	7.31742	7.4344	8.66337	8.39827	7.26579	7.67714	8.43819	7.83662	8.59388	8.65506	8.31295	8.03354	6.81423	7.63001	8.7999	9.32494	8.63573	8.74498	9.48727	7.87672	6.9523	0.39601
	120	7.92285	1.6086	9.14484	9.08605	8.32431	10.2036	8.59712	9.61942	9.61147	8.37905	8.7806	8.41632	9.11423	9.27006	9.61942	7.97614	8.25737	8.26493	7.94654	6.8486	7.28886	7.19084	8.88372	6.59606	7.97694	7.88785	7.49876	7.59914	8.94072	8.57177	7.33385	7.95525	8.56732	7.81851	8.54168	8.74667	8.33474	8.25816	6.80283	7.72784	8.7571	9.27575	8.65233	8.82145	9.72848	8.0913	7.16021	0.251901
	121	8.01787	1.60563	9.20321	9.37909	8.38535	10.4225	8.68779	9.70359	9.57365	8.35957	8.78369	8.37281	9.05412	9.35506	9.70359	8.31225	8.66474	8.37431	8.1505	7.02156	7.36191	7.363	8.97939	6.83492	8.0635	8.03525	7.8338	7.56632	8.84213	8.67069	7.30026	7.87922	8.67556	7.94681	8.72229	8.64058	8.58325	8.28032	6.84692	7.81456	8.97999	9.4448	8.78444	8.90288	9.63762	8.12838	7.23639	0.255608
	122	8.08284	1.65049	9.27532	9.34508	8.54472	10.395	8.79207	9.91063	9.68748	8.53239	8.95324	8.41645	9.36846	9.40658	9.91063	8.32029	8.56144	8.6047	8.31806	7.1904	7.40028	7.33407	9.1362	6.78581	8.17321	8.11427	7.67734	8.10128	8.98746	8.74196	7.40624	8.10098	8.62864	7.93259	8.86895	8.78214	8.59622	8.29158	6.89172	8.02243	8.98892	9.61771	8.81029	9.06563	9.79642	8.39512	7.25787	0.520756
	123	8.17605	1.68462	9.48419	9.49631	8.75514	10.3923	8.85335	10.0129	9.90891	8.61741	9.00587	8.67941	9.29173	9.51093	10.0129	8.32241	8.82258	8.58759	8.43873	7.37417	7.57961	7.63908	9.18623	6.98581	8.48869	8.38165	7.99203	7.97005	9.20421	8.82054	7.63494	8.06205	8.79244	8.0583	8.93785	8.9104	8.58887	8.49335	6.87941	7.93018	9.14076	9.71083	9.05427	9.0779	9.8521	8.32062	7.18686	0.671453
	124	8.25657	1.70016	9.44075	9.75536	8.73871	10.6917	8.85943	9.99659	9.87575	8.75435	9.21496	8.70578	9.3991	9.73797	9.99659	8.42563	8.78017	8.69453	8.41369	7.36718	7.61661	7.66026	9.47061	7.06031	8.41472	8.30937	7.55558	7.90829	9.22329	8.9437	7.72463	8.17033	8.88074	8.19353	8.88839	8.92277	8.78217	8.67986	7.20982	8.07926	9.31371	9.87165	9.09403	9.03516	9.95158	8.39179	7.43044	0.410815
	125	8.36365	1.71378	9.60378	9.5698	8.872	10.6935	9.04465	10.3019	9.95317	8.85222	9.37699	8.7746	9.41276	9.81593	10.3019	8.63365	9.04813	8.79994	8.56053	7.43296	7.61562	7.73038	9.52732	6.94165	8.61557	8.32332	7.64062	7.92424	9.52394	9.166	7.5555	8.22321	9.05105	8.208	8.98556	9.10951	8.74144	8.84161	7.15199	8.26338	9.37779	9.9749	9.11037	9.14371	9.99878	8.51135	7.4395	0.175514
	126	8.45075	1.75259	9.48493	9.94417	8.94989	10.7578	9.15892	10.4059	10.0212	8.87238	9.46774	8.83953	9.49783	9.89227	10.4059	8.72001	8.95923	8.89431	8.63254	7.3668	7.74958	7.88428	9.41433	7.0544	8.52321	8.55296	8.05432	8.0876	9.52675	9.23485	7.45622	8.35526	9.24648	8.37372	9.34272	9.24471	8.8791	8.76151	7.26523	8.32132	9.48676	10.1465	9.21397	9.25369	10.1219	8.59477	7.55641	0.0684997
	127	8.57377	1.71088	9.71765	9.95519	9.08386	10.9011	9.22149	10.3763	10.2151	8.97413	9.5112	9.02931	9.60521	9.92152	10.3763	8.86697	9.31645	8.91593	8.69514	7.4728	7.78236	7.98223	9.4869	7.36764	8.6872	8.59322	8.48123	8.15681	9.67005	9.19215	7.69888	8.35468	9.33476	8.28321	9.40575	9.27931	9.08286	8.76141	7.5502	8.22157	9.65258	10.256	9.33952	9.45866	10.3792	8.79304	7.63812	0.0296805
	128	8.70192	1.70346	9.85959	10.0833	9.17309	10.8988	9.31411	10.436	10.2624	9.12396	9.63775	9.13161	9.70433	10.078	10.436	8.78681	9.50952	9.14143	8.81304	7.62739	7.78907	8.09339	9.71659	7.48908	8.78441	8.74029	8.31476	8.12232	9.74204	9.41619	8.01693	8.69019	9.46249	8.43018	9.40017	9.47777	9.13826	9.04143	7.6344	8.25385	9.74566	10.2954	9.45466	9.5166	10.4522	8.96221	7.81227	0.0164572
	129	8.75976	1.7192	9.88022	10.1629	9.1967	11.1179	9.21456	10.6279	10.4062	9.26434	9.68528	9.24331	9.77276	10.2607	10.6279	9.12732	9.22812	9.22592	8.85777	7.69178	8.04393	8.10136	9.64959	7.56374	8.88781	8.8131	8.04689	8.3652	9.81414	9.49181	7.93193	8.73589	9.54496	8.47253	9.31098	9.42487	9.24302	9.09107	7.38989	8.64726	9.81202	10.5153	9.75307	9.51674	10.4115	8.85624	7.72107	0.0440377
	130	8.8505	1.69125	10.1194	10.3119	9.39225	11.0577	9.41612	10.7996	10.2923	9.35233	9.86328	9.41149	9.8281	10.3236	10.7996	9.19337	9.72581	9.39458	9.10709	7.9018	7.83838	8.16255	9.92763	7.57885	9.12057	9.01747	8.37059	8.37027	9.90527	9.51703	8.12149	8.7368	9.68845	8.68	9.42397	9.68728	9.29208	9.23539	7.52197	8.63112	10.0432	10.4399	9.73034	9.70892	10.584	8.99505	7.9071	0.0511446
	131	8.91139	1.6804	10.2483	10.3259	9.52858	11.3557	9.43674	10.8406	10.5076	9.26068	9.85612	9.48748	9.98864	10.3694	10.8406	9.14976	9.64175	9.38523	8.96528	7.94743	8.03813	8.15251	9.88637	7.49051	9.2292	9.02759	8.48788	8.54483	9.98256	9.73353	8.30425	8.72826	9.69044	8.56096	9.43055	9.53001	9.11783	9.34009	7.69081	8.76325	10.2164	10.4417	9.68123	9.7931	10.6413	9.26524	8.04949	0.00765094
	132	9.04354	1.62213	10.399	10.5389	9.55885	11.2596	9.74689	11.0034	10.7236	9.47685	10.1271	9.55268	9.96634	10.4508	11.0034	9.34708	9.94709	9.5444	9.233	7.93817	8.15395	8.3956	10.018	7.66513	9.32326	9.21003	8.53864	8.53759	10.2003	9.76831	8.12748	8.98914	9.78891	8.69294	9.52862	9.60881	9.33525	9.35274	7.53971	8.63512	10.2584	10.6717	9.73327	9.94704	10.8591	9.26178	7.96413	0.0264219
	133	9.15689	1.58824	10.3468	10.8053	9.64544	11.5	9.58925	11.107	10.7052	9.71246	10.1644	9.54091	10.1055	10.7322	11.107	9.42843	9.96837	9.57445	9.40251	8.15067	8.11092	8.4569	10.1031	7.9025	9.44271	9.36928	8.54613	8.70752	10.3424	9.96997	8.58376	8.96111	9.77129	8.58267	9.7045	9.66898	9.47196	9.38469	7.86892	8.63929	10.1968	10.8428	9.91872	10.0097	10.8109	9.40488	8.23992	0.0434006
	134	9.24013	1.62496	10.6294	10.8203	9.82427	11.6277	9.75994	11.2177	10.9541	9.67412	10.2974	9.78747	10.0389	10.6864	11.2177	9.60333	9.71726	9.65327	9.38403	8.25512	8.35596	8.629	10.301	7.90144	9.48238	9.36077	8.27131	8.90888	10.4379	9.9312	8.57423	9.03459	9.93382	8.8995	9.80977	9.82666	9.39542	9.42021	7.70204	8.71718	10.5154	10.8538	10.1015	10.0156	10.6961	9.51462	8.17726	0.0565049
	135	9.37046	1.59067	10.75	10.8484	9.79838	11.5972	9.80582	11.3049	11.0531	9.86777	10.379	9.89631	10.0991	10.8787	11.3049	9.55542	10.342	9.91366	9.58322	8.4645	8.34232	8.73483	10.2931	8.07125	9.60544	9.485	8.69385	8.89468	10.6155	10.0859	8.71411	9.23661	10.0686	8.90645	9.90037	9.90644	9.64577	9.67882	7.94201	9.03332	10.622	10.9695	10.2151	10.0155	11.0764	9.51349	8.3531	0.0481695
	136	9.45235	1.5793	10.7835	10.9054	10.0559	11.7689	9.9227	11.2601	11.1247	10.0012	10.4524	9.85006	10.0935	10.9822	11.2601	9.69001	10.2861	9.98392	9.68488	8.33011	8.38077	8.91396	10.4747	8.02324	9.58461	9.51411	8.95783	8.97902	10.6399	10.2696	8.50452	9.1077	10.1377	8.91213	9.97325	10.0445	9.67766	9.6978	8.09529	8.80693	10.5816	11.1211	10.2666	10.139	10.9704	9.599	8.29278	0.0540496
	137	9.54828	1.61251	10.858	11.0954	10.1653	11.8833	9.96471	11.4228	11.2414	10.1699	10.5303	9.91659	10.4159	11.18	11.4228	9.87309	10.3281	10.125	9.7905	8.5795	8.53385	9.01624	10.4289	8.16023	9.87606	9.73208	9.27193	9.07739	10.7674	10.3727	8.8966	9.39625	10.339	8.97964	9.85312	9.91143	9.72484	9.67008	8.09054	8.89475	10.7718	11.2995	10.2847	10.2054	10.9339	9.81715	8.38829	0.0537417
	138	9.60889	1.62806	10.8887	11.2376	10.1907	11.8956	10.0035	11.4037	11.1734	10.184	10.7529	10.0794	10.3925	11.2585	11.4037	9.85494	10.2461	10.0658	10.0622	8.62822	8.62887	9.12416	10.4483	8.33841	9.85065	9.72383	9.612	9.21003	10.8163	10.4852	8.72531	9.65303	10.3615	9.15078	10.1919	10.2129	9.59135	10.0084	8.2207	9.0391	10.763	11.3179	10.5159	10.2396	11.2585	9.83239	8.37435	0.0817702
	139	9.71258	1.63666	11.1027	11.352	10.2334	12.0103	10.1999	11.6076	11.3616	10.3114	10.7857	10.1255	10.5072	11.2772	11.6076	10.1031	10.4421	10.1972	9.99193	8.65277	8.78938	9.08864	10.7344	8.44845	10.0736	9.91031	9.67474	9.11051	10.8869	10.5552	8.78092	9.44649	10.6366	9.27069	10.1335	10.1847	9.91087	9.9526	8.31041	9.06766	11.0284	11.4427	10.5294	10.4343	11.1782	9.73326	8.36241	0.0575672
	140	9.82418	1.64151	10.8925	11.4779	10.2592	12.2236	10.2329	11.7446	11.4737	10.3139	10.9079	10.3547	10.6981	11.3654	11.7446	10.1917	10.6775	10.4517	10.0944	8.89681	8.74279	9.25955	10.8803	8.55813	10.0587	9.74189	9.76199	9.34613	11.1525	10.563	8.9647	9.6075	10.5029	9.32766	10.4336	10.4092	10.0507	9.96477	8.29426	9.01515	11.0891	11.5651	10.5917	10.4157	11.4276	9.87099	8.30177	0.0252895
	141	9.90137	1.6424	11.4248	11.5498	10.5091	12.1023	10.2771	11.8187	11.5758	10.3997	10.9925	10.3055	10.61	11.4279	11.8187	10.2526	10.9975	10.4434	10.3691	8.72952	8.8471	9.55951	10.867	8.6755	10.1802	10.0089	10.3636	9.47079	11.1896	10.8315	9.14074	9.77556	10.5929	9.42904	10.0908	10.2493	10.0273	10.1732	8.52735	9.13278	11.2206	11.7776	10.6919	10.5345	11.6074	9.97318	8.59093	0.0366701
	142	9.98124	1.65049	11.3321	11.7237	10.5737	12.1233	10.437	11.892	11.7208	10.5864	11.1156	10.376	10.7183	11.5578	11.892	10.1904	11.0216	10.4921	10.4105	8.97086	8.96313	9.5554	10.9534	8.93107	10.2985	10.2229	10.3793	9.5533	11.2672	10.7229	9.30019	9.68868	10.7476	9.38269	10.2579	10.3048	10.0979	10.1861	8.37429	9.33735	11.4384	11.7952	10.8232	10.6933	11.6068	10.0806	8.81666	0.019763
	143	10.0306	1.75711	11.6003	11.8405	10.6139	12.4502	10.4023	11.901	11.7872	10.7801	11.1744	10.4555	10.7372	11.6863	11.901	10.2828	11.1519	10.7031	10.3428	9.13778	9.09101	9.55778	11.1248	8.93503	10.4223	10.1617	10.4571	9.70911	11.4817	11.1927	9.02538	9.93227	10.8013	9.45479	10.2812	10.5136	9.98518	10.0965	8.20111	9.49401	11.3316	11.8978	10.7496	10.805	11.7101	10.1666	8.711	0.00576098
	144	10.076	1.8092	11.497	11.934	10.7557	12.3908	10.4444	12.108	11.8217	10.7936	11.3559	10.5819	10.7139	11.7008	12.108	10.3988	10.7431	10.7473	10.5538	9.16503	9.04042	9.62597	11.0223	8.69873	10.3829	10.3947	10.4757	9.67367	11.5009	11.077	9.38421	9.76814	10.7752	9.53221	10.6066	10.5202	10.257	10.1086	8.26706	9.49517	11.4519	12.0791	10.9368	10.8291	11.6721	10.2214	8.74991	0.0285481
	145	10.1828	1.77527	11.6338	12.0513	10.7211	12.5191	10.5892	12.0343	11.8179	10.945	11.4418	10.7478	10.7345	11.9064	12.0343	10.5814	10.9504	10.8944	10.7093	9.37552	9.12193	9.80788	11.1677	9.00722	10.5739	10.4457	10.6507	9.81601	11.5184	11.2155	9.39849	10.0516	10.9684	9.39522	10.5667	10.6398	10.4989	10.345	8.55684	9.45753	11.7362	12.1789	10.9291	10.7038	11.7768	10.2	8.87012	0.021275
	146	10.285	1.78871	11.7099	12.169	10.9813	12.5455	10.687	12.1326	12.1604	10.8815	11.522	10.8274	10.7965	11.9185	12.1326	10.7109	11.2652	10.808	10.8027	9.23896	9.21837	9.77691	11.1744	9.16875	10.6323	10.3954	10.346	10.237	11.6597	11.1497	9.37266	10.1764	11.0811	9.81399	10.5361	10.5045	10.2845	10.315	8.67682	9.55081	11.661	12.1338	11.0425	10.8311	11.9776	10.3454	9.01524	0.139031
	147	10.3656	1.82331	11.8098	12.3587	11.0845	12.6318	10.7184	12.3246	12.0753	11.0892	11.5226	10.7842	10.9324	11.979	12.3246	10.7835	11.4567	11.0749	10.8548	9.57014	9.24176	10.015	11.2266	9.22281	10.8116	10.6604	10.692	10.2159	11.6515	11.3143	9.31686	10.3293	11.1875	9.48901	10.8356	10.782	10.44	10.5119	8.44121	9.5414	11.7571	12.3582	11.1694	10.7336	12.0292	10.5867	9.1914	0.0761508
	148	10.4052	1.86343	11.9426	12.4162	11.0918	12.6687	11.0266	12.3099	12.0946	11.1125	11.5983	10.9675	10.9148	12.0699	12.3099	10.6791	11.3333	11.0089	11.1944	9.46536	9.341	10.2209	11.3816	9.50499	10.8408	10.5927	10.1282	10.3781	11.8361	11.301	9.53023	10.4769	11.3222	9.78891	10.7153	10.7952	10.4931	10.6639	8.3511	9.73022	11.8812	12.4293	11.3542	10.8046	11.9756	10.5463	8.97647	0.0435652
	149	10.4897	1.86217	11.955	12.4052	11.1405	12.7905	10.7821	12.5535	12.3178	11.1937	11.7085	10.988	10.9463	12.2203	12.5535	10.723	11.4838	11.2903	11.1703	9.90622	9.38491	10.1193	11.5028	9.35271	11.0229	10.7866	10.3621	10.3722	11.7967	11.4443	9.79627	10.4631	11.338	9.82561	10.5315	10.6695	10.4397	10.7456	8.80654	9.59021	11.9746	12.673	11.3647	11.0383	12.025	10.7218	9.08744	0.0127978
	150	10.6256	1.81673	12.0716	12.5994	11.2568	12.9315	10.9628	12.6998	12.4674	11.4565	11.8395	11.1116	11.0512	12.3711	12.6998	11.1161	11.4772	11.3708	11.1804	9.88151	9.58928	10.2209	11.4381	9.66241	11.0931	11.0578	10.6004	10.5632	12.1371	11.6079	9.69183	10.5661	11.564	9.85829	11.1018	10.9461	10.5975	10.7389	9.26426	9.77383	12.0756	12.5274	11.4886	11.1067	12.1791	10.605	9.27753	0.0104843
	151	10.7306	1.89614	12.4095	12.7054	11.4762	13.0625	10.9731	12.6646	12.4832	11.5392	12.0705	11.3502	11.2124	12.3744	12.6646	11.1158	11.7272	11.4376	11.2338	10.086	9.54435	10.3522	11.6209	9.69344	11.3477	10.922	10.7575	10.5528	12.2821	11.764	9.98032	10.7897	11.5711	10.0008	11.0506	10.9666	10.8172	10.8631	9.77989	10.0603	12.142	12.7568	11.6256	11.3895	12.1327	10.7189	9.35752	0.0647703
	152	10.8098	1.86138	12.7403	12.9481	11.4513	13.0943	10.9342	12.6729	12.6133	11.5677	12.0488	11.3057	11.1691	12.5055	12.6729	11.2012	12.2542	11.5608	11.5006	10.2256	9.63149	10.5028	11.812	9.80359	11.2847	11.3211	11.1166	10.6861	12.4188	11.8496	9.87414	10.8591	11.5481	9.83954	10.8156	11.2367	10.779	10.9137	9.55821	9.90773	12.5138	12.9267	11.405	11.288	12.3403	10.8939	9.27292	0.030979
	153	10.8679	1.90586	12.8433	13.007	11.5554	13.2335	11.1612	12.8207	12.5557	11.7348	12.1282	11.4223	11.2544	12.8019	12.8207	11.2582	11.9916	11.6249	11.6621	10.1521	9.8472	10.6208	11.8705	9.73291	11.4154	11.3699	10.8563	10.7221	12.1032	11.9231	9.89339	11.0006	11.6825	10.1286	11.0785	11.1122	10.8042	11.0602	10.0113	9.87169	12.5103	12.931	11.7974	11.4299	12.3986	10.9046	9.3934	0.0204245
	154	10.9179	1.91195	12.9035	13.0529	11.6201	13.3874	11.3556	12.8613	12.7445	11.7098	12.262	11.4602	11.3887	12.7645	12.8613	11.5155	11.9737	11.6591	11.7642	10.1417	9.70878	10.7861	12.162	9.83476	11.5652	11.3499	10.7086	10.7811	12.3963	12.1354	9.90579	10.9271	11.5982	10.1484	11.1935	10.9913	10.8336	10.9579	10.0841	9.91929	12.3777	13.1871	11.7794	11.361	12.4282	11.1426	9.44601	0.0552292
	155	11.0308	1.79568	12.9797	13.1133	11.6081	13.312	11.2197	12.8449	12.7635	11.9692	12.3293	11.5608	11.3748	12.8797	12.8449	11.4462	12.1684	11.7841	11.7827	10.2741	9.88421	10.8716	11.9474	10.1048	11.5168	11.6552	11.1162	10.9537	12.4905	12.1595	9.89203	11.1503	11.8478	10.1657	10.9786	11.2779	10.959	11.3249	9.97175	9.98532	12.601	13.1379	11.7787	11.4819	12.4233	11.0619	9.63432	0.0298466
	156	11.1	1.79069	13.1075	13.2573	11.8454	13.3513	11.2571	12.9819	12.7991	11.9772	12.3857	11.6645	11.3063	12.9224	12.9819	11.6212	12.4963	11.892	12.0435	10.6664	10.0274	10.9356	12.0884	10.114	11.7408	11.4904	11.2773	11.2052	12.6478	12.2004	10.3243	11.0209	11.7863	10.1644	11.0369	11.0106	10.9576	11.155	10.0227	9.82806	12.6661	13.2276	12.0653	11.5952	12.4918	11.1855	9.59697	0.02222
	157	11.1884	1.80253	13.089	13.3925	11.8694	13.4304	11.5158	13.2099	12.9532	12.072	12.5737	11.775	11.3469	12.9324	13.2099	11.6495	12.2773	11.9322	11.9536	10.3539	9.937	11.0756	12.0879	10.0978	11.7974	11.6616	11.2651	11.0873	12.7551	12.0971	9.97883	11.2394	11.9497	10.2521	11.4505	11.3286	11.0591	11.0893	9.97899	10.0862	12.7234	13.3739	11.9475	11.6058	12.747	11.1232	9.87995	0.0323248
	158	11.2413	1.81882	13.2772	13.4442	11.8549	13.4917	11.3925	13.3081	13.0583	12.1033	12.6222	11.7755	11.2749	13.0886	13.3081	11.6349	12.6208	12.1514	12.1817	10.6093	10.1068	10.9874	12.1588	10.2389	11.6802	11.7419	11.5309	11.3658	12.767	12.2984	10.4927	11.3398	11.8641	10.2903	11.0947	11.2544	11.066	11.4334	9.84062	9.88881	12.926	13.4104	12.1452	11.5637	12.7395	11.203	9.78338	0.0425501
	159	11.3698	1.80522	13.3396	13.4602	12.1977	13.6153	11.5626	13.2747	13.1161	12.2629	12.6877	11.8869	11.4466	13.1616	13.2747	11.8099	12.45	12.2222	12.1741	10.816	10.1426	11.2543	12.3794	10.4848	12.0972	11.8553	11.8133	11.1053	12.9845	12.5532	10.583	11.5619	12.1033	10.4502	11.2964	11.446	11.0449	11.4296	10.2593	9.93922	13.1987	13.5945	12.2056	11.7905	12.7311	11.5213	9.71737	-0.000260848
	160	11.4482	1.90198	13.5671	13.6822	11.9967	13.6515	11.6207	13.3496	13.1849	12.282	12.8535	11.9198	11.5293	13.2963	13.3496	11.9376	12.673	12.3704	12.3635	10.5794	10.2745	11.428	12.4677	10.436	12.0715	12.0142	11.4847	11.6726	13.0051	12.4471	10.1006	11.624	12.3441	10.3301	11.6153	11.8303	11.151	11.5201	10.4054	10.248	13.1575	13.7073	12.2558	11.7446	13.0174	11.4468	9.78114	0.120495
	161	11.4826	1.89591	13.5149	13.6219	12.1993	13.8879	11.8434	13.3184	13.1539	12.525	12.8793	11.8914	11.6796	13.2816	13.3184	12.0397	12.5985	12.3959	12.3495	10.6826	10.2244	11.1408	12.3638	10.5155	12.2536	12.0103	11.5282	11.7878	13.1902	12.7545	10.1769	11.6467	12.4527	10.51	11.6563	11.7649	11.1254	11.6516	10.309	10.3406	13.1578	13.6044	12.5198	11.8785	12.8976	11.7242	9.88077	0.071263
	162	11.6098	1.89817	13.6799	13.9281	12.3296	13.8778	11.915	13.603	13.34	12.6393	13.113	12.2077	11.5224	13.533	13.603	12.2075	13.0965	12.5146	12.5965	11.1316	10.3092	11.4933	12.5344	10.8381	12.2299	12.0439	12.0387	11.6244	13.2723	12.6628	10.5835	11.5714	12.3794	10.6967	11.6655	11.7109	11.3873	11.5635	10.4919	10.5571	13.5212	13.8918	12.3946	12.0524	12.963	11.6828	10.154	0.0568829
	163	11.6941	1.84337	13.7403	13.9874	12.4183	13.9906	11.8736	13.6251	13.5024	12.5593	13.1773	12.1026	11.6856	13.5765	13.6251	12.2638	13.3405	12.4215	12.7482	11.0729	10.3691	11.5823	12.5176	10.68	12.2763	12.2453	11.4867	11.9585	13.122	12.8445	10.8495	11.7968	12.6134	10.516	11.8063	11.8102	11.3238	11.6929	10.4629	10.5332	13.5054	14.0371	12.6478	11.9079	13.0306	11.6941	9.94774	0.0923491
	164	11.7855	1.90595	13.9177	14.2076	12.4848	14.185	11.8446	13.7581	13.4312	12.6701	13.2262	12.3474	11.5527	13.7127	13.7581	12.3654	13.0196	12.7478	12.7024	10.9963	10.4397	11.8252	12.6367	10.9126	12.5123	12.0833	12.0074	12.0276	13.3765	12.961	10.8618	11.9455	12.8312	10.7171	11.8601	11.8712	11.3378	11.779	10.9663	10.7363	13.6768	13.9236	12.7352	12.1148	13.0861	11.9475	10.1423	0.207792
	165	11.8677	1.80348	13.882	14.2181	12.5801	13.9924	11.9928	13.8148	13.6451	12.9082	13.3326	12.4518	11.7302	13.6788	13.8148	12.4659	13.1505	12.6799	13.0234	11.1958	10.3363	11.8477	12.641	11.0481	12.467	12.2953	12.1444	12.0089	13.6268	13.0332	10.8316	11.9274	12.7845	10.7178	11.867	11.975	11.4524	11.9544	10.3771	10.775	13.687	14.3286	12.6342	12.101	13.1968	11.8967	10.1582	1.52446
	166	11.9255	1.9344	14.1335	14.394	12.503	14.1914	12.003	13.9901	13.6106	12.978	13.4789	12.5966	11.8964	13.717	13.9901	12.4791	13.2	12.8033	12.9786	11.2567	10.5754	11.6712	12.6781	11.1274	12.6153	12.3918	12.4622	11.9584	13.5661	13.0999	10.9604	12.0309	13.02	10.6438	11.8885	12.0076	11.6657	12.0411	10.8277	10.8534	14.0181	14.2688	12.8047	12.2434	13.3125	11.9271	10.3958	0.45353
	167	12.0273	1.91667	14.208	14.5839	12.7025	14.2176	12.0556	13.9601	13.6157	13.0855	13.5549	12.5341	11.9736	13.8289	13.9601	12.6776	13.1543	12.7835	12.9522	11.5421	10.5861	11.9733	12.7165	11.0091	12.7163	12.5257	12.3314	12.2257	13.6603	13.362	11.0515	12.099	12.972	10.8702	12.075	11.9372	11.5827	12.1429	10.8376	10.5635	14.0369	14.3139	12.9903	12.2875	13.2906	12.1195	10.5314	0.287131
	168	12.1397	2.00027	14.1731	14.535	12.7568	14.2614	12.2472	13.9426	13.8561	13.3437	13.5794	12.6812	12.0218	14.1635	13.9426	12.8268	13.6505	12.8298	13.0218	11.5885	10.755	12.0507	12.9593	11.3017	12.9725	12.6318	12.643	12.3713	13.747	13.2155	10.6877	12.1818	13.2482	10.9515	12.3872	12.0923	11.5622	12.2347	10.9133	10.9529	13.9333	14.5431	13.0238	12.3543	13.4578	12.1597	10.6058	0.368618
	169	12.1606	2.09457	14.3571	14.6266	12.8084	14.3671	12.3201	14.0428	13.9575	13.2105	13.7476	12.8519	12.0121	14.0519	14.0428	12.8327	13.6167	13.154	13.2494	11.6719	10.7213	12.1672	12.9614	11.1645	12.9867	12.8013	12.5625	12.3419	14.0577	13.3838	11.3812	12.5118	13.2438	11.0274	12.0837	12.4088	11.6493	12.433	11.0743	10.9324	14.119	14.7497	13.1274	12.1634	13.5602	12.1953	10.4137	0.0345455
	170	12.2478	2.00379	14.4136	14.7985	12.9187	14.3126	12.3394	14.2789	13.9255	13.3978	13.7771	12.9798	12.0983	14.2781	14.2789	12.9413	13.8098	13.0759	13.3732	11.6033	10.7282	12.1411	13.01	11.5303	13.0167	12.6873	12.546	12.4195	14.183	13.4625	11.0417	12.3371	13.2818	11.0693	12.398	12.2157	11.7805	12.2085	11.0066	11.0401	14.2805	14.7226	13.1416	12.4919	13.5981	12.4851	10.5779	0.0271551
	171	12.3565	1.97752	14.5683	14.9075	13.0203	14.4016	12.5506	14.4061	13.8519	13.5735	13.8102	13.0121	12.0784	14.2061	14.4061	13.0068	13.8192	13.328	13.5026	11.784	10.7788	12.263	13.0431	11.5444	13.1051	12.9429	12.6232	12.632	14.1899	13.4608	11.1665	12.225	13.5203	11.162	12.352	12.1865	11.8699	12.397	11.1293	10.9171	14.4742	14.6903	13.1609	12.5238	13.6507	12.289	10.5772	0.0270834
	172	12.5148	1.81875	14.5874	15.0835	13.1093	14.477	12.3608	14.3022	14.0784	13.6305	13.9146	13.0918	12.08	14.3826	14.3022	13.0096	14.1548	13.2709	13.6378	11.9479	10.971	12.452	13.2899	11.5568	13.2272	13.0482	12.8796	12.7124	14.1429	13.6577	11.4672	12.4646	13.4621	11.1382	12.3944	12.351	11.9124	12.5275	11.1366	11.1911	14.343	14.9386	13.2549	12.5521	13.7076	12.3993	10.8886	0.726399
	173	12.6608	1.53574	14.7021	15.0156	13.2613	14.6422	12.4986	14.61	14.1505	13.658	14.3408	13.0612	12.1401	14.4094	14.61	13.3997	13.9087	13.4259	13.7376	12.0539	10.931	12.5597	13.2178	11.7464	13.3846	13.1158	12.7627	12.7866	14.199	13.7974	11.1878	12.5661	13.7546	11.3116	12.5202	12.5955	11.9933	12.6388	11.2399	11.3712	14.4836	14.9468	13.5097	12.4149	13.6961	12.6812	10.7419	3.76107
	174	12.75	1.61239	14.7975	15.1991	13.3319	14.6228	12.6593	14.3607	14.104	13.6613	14.0627	13.2196	12.3686	14.5712	14.3607	13.2312	14.6404	13.4421	13.9485	12.1084	11.0741	12.4961	13.4695	11.6035	13.2513	13.1962	12.8033	12.9679	14.3442	14.1353	11.6775	12.6571	13.8699	11.29	12.5025	12.5943	12.1263	12.6811	11.2904	11.2136	14.7921	14.8018	13.5988	12.6391	14.008	12.81	10.9675	2.79162
	175	12.8551	1.44047	14.888	15.3081	13.3527	14.8323	12.639	14.6779	14.3464	13.9903	14.2501	13.2353	12.2494	14.5558	14.6779	13.2204	14.3007	13.5645	13.9807	12.1705	11.0417	12.7859	13.466	11.8711	13.4374	13.1054	13.1298	12.9939	14.5971	13.9257	11.4817	12.6662	13.7646	11.2487	12.8471	12.4531	11.899	12.7205	11.4158	11.2366	14.8608	15.1742	13.4938	12.8604	14.0043	12.6306	10.9282	5.34456
	176	12.9626	1.43585	14.9869	15.4636	13.4276	14.9203	12.7032	14.712	14.3793	13.9714	14.3071	13.4388	12.3724	14.6581	14.712	13.5805	14.1604	13.7631	13.9662	12.2023	11.2499	12.7068	13.4419	11.9023	13.699	13.3649	13.2451	12.9421	14.6018	14.2316	11.6921	12.9398	13.896	11.3176	12.702	12.6635	12.1079	12.7097	11.5542	11.1086	14.8717	15.4554	13.6264	12.8201	14.0572	12.7079	10.8957	5.67682
	177	13.0285	1.42574	15.1006	15.3993	13.442	14.9736	12.5517	14.8032	14.3942	14.0323	14.4209	13.5324	12.3183	14.6972	14.8032	13.583	15.1349	13.8723	14.0862	12.2607	11.2719	12.8587	13.5981	11.9953	13.7589	13.2994	13.2297	13.1116	14.5854	13.9136	11.6218	12.9037	13.8675	11.3744	12.7595	12.722	12.2152	12.686	11.3605	11.3283	14.9688	15.4582	13.7737	12.7211	14.124	13.0772	10.9457	6.50374
	178	13.0994	1.51481	15.0297	15.6957	13.5472	15.0751	12.8146	14.8893	14.4805	14.2377	14.4683	13.666	12.307	14.8999	14.8893	13.5024	14.9466	13.8408	14.1004	12.2584	11.3057	12.9847	13.5134	12.2329	13.839	13.4535	13.2727	13.3997	14.8639	14.1241	11.7367	12.9979	14.1578	11.3623	12.9791	12.7592	12.3816	13.0455	11.5696	11.358	15.0363	15.484	13.8919	12.9668	14.0794	13.0107	11.085	6.08206
	179	13.1792	1.46555	15.1738	15.5214	13.6939	15.0745	12.9658	14.8591	14.5738	14.2095	14.6726	13.7107	12.4203	14.9629	14.8591	13.8976	14.8581	14.0178	14.3434	12.514	11.5416	12.9808	13.6396	12.2776	14.0341	13.5149	13.2284	13.3485	14.8343	14.1662	11.6361	13.1105	14.1899	11.4759	12.772	12.7207	12.2061	12.9268	11.7372	11.1685	15.3965	15.6696	13.9086	12.938	14.0732	12.9999	11.2183	5.8647
	180	13.2047	1.53469	15.354	15.82	13.723	15.1823	13.0031	14.9093	14.6111	14.3373	14.6405	13.8834	12.4736	14.8447	14.9093	13.8817	14.6824	13.9976	14.4832	12.7455	11.5136	13.2556	13.6846	12.2389	14.0221	13.6251	13.4775	13.224	14.8002	14.488	11.9549	13.166	14.252	11.4343	13.0307	12.8519	12.3305	13.1642	11.3586	11.5349	15.2537	15.5556	13.9259	13.0456	14.1635	12.9746	11.2384	5.22473
	181	13.314	1.50674	15.5474	16.0583	13.8231	15.0818	12.9774	14.9506	14.7588	14.4903	14.7112	13.8526	12.4299	15.1597	14.9506	13.9331	15.2656	14.073	14.4392	12.8306	11.5039	13.2432	13.8376	12.3206	14.0976	13.7359	13.4941	13.5059	14.9619	14.4216	12.101	13.3212	14.1699	11.5619	12.8719	12.849	12.1164	12.9686	11.6565	11.5428	15.3221	15.5991	14.0242	13.0409	14.2544	13.1709	11.2869	5.23915
	182	13.3865	1.50044	15.6518	16.1097	13.9112	15.2022	13.0397	15.187	14.8059	14.5026	14.7964	13.8854	12.526	15.2334	15.187	14.0367	15.0191	14.2616	14.5989	12.7749	11.533	13.4012	13.9018	12.4097	14.3252	13.6989	13.6303	13.5851	15.1362	14.4166	11.3449	13.3656	14.3219	11.7891	12.851	12.7962	12.2261	13.1571	11.7233	11.3076	15.321	15.7028	14.0785	13.0516	14.333	13.1122	11.2831	5.46796
	183	13.4488	1.559	15.6743	16.0979	14.0577	15.177	13.155	15.3344	14.7999	14.5735	14.8744	13.9065	12.418	15.1838	15.3344	14.1206	15.5245	14.2059	14.5657	12.7449	11.5826	13.6284	13.8457	12.6179	14.1426	13.9851	13.5917	13.5637	15.1481	14.4845	11.8467	13.5705	14.4339	11.4742	12.971	12.8671	12.259	12.9791	11.9244	11.4056	15.4449	15.9336	14.1953	13.048	14.3418	13.2373	11.4757	5.33389
	184	13.5559	1.49841	15.6906	16.1245	14.1175	15.4442	12.9875	15.1391	14.7592	14.6853	15.0248	13.9741	12.5394	15.4001	15.1391	13.8817	15.077	14.2437	14.9164	13.0902	11.6475	13.5608	13.8067	12.8946	14.4745	13.8937	13.7473	13.6854	15.3012	14.6682	12.107	13.4261	14.6117	11.6772	13.1563	12.8695	12.4558	13.0235	11.8032	11.5263	15.6271	15.9019	14.2664	13.1028	14.5054	13.2905	11.4921	6.10581
	185	13.6403	1.48795	15.8512	16.3446	14.2119	15.3365	13.2009	15.2445	15.03	14.7281	15.0891	14.1267	12.779	15.6054	15.2445	14.2962	15.4521	14.4339	15.0404	12.8933	11.7161	13.5826	13.8984	12.9523	14.5051	13.9571	13.7637	13.711	15.2052	14.6203	12.1548	13.4462	14.3595	11.5201	13.1096	13.0956	12.4686	13.1478	11.9684	11.8274	15.6881	16.1003	14.2488	13.2272	14.5604	13.1825	11.3218	6.6371
	186	13.7651	1.43731	16.1137	16.5173	14.1357	15.4959	13.3223	15.2636	15.066	14.8501	15.2019	14.1754	12.6925	15.4778	15.2636	14.4842	15.5285	14.5006	15.0769	12.9066	11.8059	13.8064	13.9998	12.8826	14.5143	14.0404	14.0153	13.9344	15.6747	14.8378	12.5259	13.6153	14.7464	11.7781	13.2533	13.1643	12.6615	13.3836	11.9915	11.9194	15.9588	16.0344	14.2072	13.3085	14.6323	13.5704	11.6814	7.78459
	187	13.8443	1.4274	16.0271	16.5497	14.2101	15.4018	13.4956	15.4409	15.1353	14.9601	15.2551	14.3158	12.693	15.5586	15.4409	14.3651	15.5901	14.6691	15.2284	13.1964	11.9184	14.0136	14.1241	13.0282	14.6712	14.3552	14.0979	13.8386	15.4882	14.9057	12.6177	13.5682	14.7084	11.9118	13.3528	13.2732	12.6493	13.5346	12.1996	12.0245	16.1511	16.2561	14.6456	13.3721	14.6348	13.6264	11.8017	8.62043
	188	13.8492	1.56871	16.1529	16.7083	14.3922	15.5281	13.4063	15.5455	15.1904	15.059	15.3455	14.3623	12.7991	15.6156	15.5455	14.4111	15.7333	14.5069	15.1449	13.4713	11.8186	14.0643	14.1533	12.9788	14.8449	14.3881	14.0382	13.9668	15.7109	15.0623	12.3662	13.8143	14.8933	11.7973	13.5026	13.2499	12.4749	13.544	12.0201	11.8646	15.9771	16.1562	14.3871	13.3933	14.6024	13.4023	11.7856	5.6976
	189	13.9116	1.65515	16.1887	16.715	14.472	15.5467	13.5293	15.6527	15.2567	15.1769	15.5218	14.5543	12.8901	15.7668	15.6527	14.7513	15.7774	14.6052	15.2995	13.1353	12.0528	13.9563	14.1532	13.1263	14.7459	14.2225	14.0442	14.1184	15.7963	15.1496	12.5822	13.8087	14.8517	11.8401	13.2963	13.4842	12.5622	13.4755	11.941	11.9171	16.2025	16.4865	14.5763	13.508	14.892	13.6606	11.7915	4.64713
	190	14.0311	1.62838	16.42	16.8225	14.5293	15.6686	13.501	15.8311	15.3279	15.2752	15.5713	14.7323	12.8659	16.0443	15.8311	14.657	15.7498	14.8913	15.5325	13.414	12.0386	14.1303	14.2598	13.3597	15.0634	14.6468	14.3339	14.1686	15.8742	15.1358	12.6556	13.9027	15.017	11.9527	13.5287	13.3628	12.6282	13.746	12.3578	11.9211	16.2892	16.8363	14.7781	13.358	14.8153	13.3509	11.8114	5.41679
	191	14.0383	1.65882	16.3174	16.8793	14.6116	15.7193	13.5415	15.5174	15.336	15.3265	15.511	14.5811	12.7445	15.8893	15.5174	14.8534	16.0568	14.8168	15.678	13.4532	12.1123	14.1411	14.3933	13.3912	14.9533	14.5781	14.1919	14.2901	16.1124	14.9752	12.5776	13.7862	15.0492	12.0205	13.461	13.4966	12.7595	13.4709	12.428	12.0895	16.3834	16.6017	14.8023	13.4898	14.8749	13.6437	11.5563	4.90102
	192	14.0971	1.68988	16.4984	16.9857	14.7191	15.7469	13.5217	15.8313	15.6187	15.3428	15.6338	14.5952	12.8165	16.023	15.8313	14.6723	16.1412	14.9209	15.66	13.6314	12.2081	14.2829	14.4078	13.214	15.0701	14.6707	14.5677	14.3368	16.01	15.2932	12.7596	14.115	15.1033	12.0591	13.3008	13.3634	12.826	13.7065	12.392	12.0446	16.5826	16.8062	15.0762	13.5562	14.9789	13.5489	11.8634	5.05009
	193	14.1675	1.67605	16.499	17.2101	14.8539	15.7582	13.6927	15.7986	15.4718	15.5829	15.717	14.6404	12.8688	15.9331	15.7986	15.0232	16.1015	15.2583	15.8764	13.6392	12.1781	14.3871	14.3703	13.3617	15.1813	14.6963	14.4979	14.3442	16.192	15.3076	12.8339	14.2083	15.0792	12.1268	13.4288	13.421	12.8921	13.7258	12.1282	11.8982	16.5464	16.7957	14.9245	13.5898	14.9997	13.7417	11.8726	5.63736
	194	14.2477	1.70582	16.3921	17.4368	14.7681	15.7571	13.8175	15.9195	15.5551	15.6109	15.9327	14.9156	12.823	16.3058	15.9195	15.0659	16.5034	15.2961	15.9271	14.0107	12.2509	14.5631	14.5444	13.5408	15.2567	14.9295	14.7445	14.6782	16.2062	15.4482	12.8943	14.1569	15.02	12.1641	13.6593	13.5111	12.8972	13.6457	12.2494	12.0622	16.4888	16.9338	15.0388	13.6034	15.0186	13.8461	12.0298	5.16218
	195	14.307	1.59226	16.6973	17.4163	14.8616	16.0086	13.8273	16.0041	15.6453	15.7495	15.7778	14.9262	12.9457	16.2718	16.0041	15.1456	16.248	15.311	16.006	14.0904	12.2174	14.4603	14.4853	13.5664	15.2172	15.1981	14.9843	14.6499	16.2799	15.4853	12.941	13.9945	15.2122	12.1627	13.5741	13.6004	12.9534	13.7557	12.3155	12.1912	16.6757	16.9693	15.1087	13.6578	15.0153	13.9551	11.9873	9.11932
	196	14.4326	1.48664	16.9791	17.4428	14.8822	15.9716	13.9137	16.1075	15.8404	15.7636	15.9559	15.0788	12.9316	16.3822	16.1075	15.3626	16.474	15.5152	16.3215	14.276	12.3275	14.5451	14.608	13.7888	15.4082	14.9758	15.0333	14.6122	16.1507	15.4747	13.0122	14.2145	15.2089	12.2631	13.4896	13.5502	12.8816	13.8981	12.4406	12.1834	16.8058	16.9694	15.1264	13.7977	15.1928	13.9076	12.0604	11.0146
	197	14.4696	1.47422	16.847	17.5647	14.9763	15.9869	13.9377	16.2563	15.8782	15.9446	16.0889	15.0813	12.8483	16.402	16.2563	15.2615	16.5316	15.5396	16.2634	14.3404	12.2914	14.8789	14.6177	13.5889	15.4369	15.0639	14.776	14.7411	16.2062	15.4773	13.0807	14.1059	15.1743	12.2001	13.4875	13.737	13.0819	13.9855	12.3955	12.1843	16.882	17.1268	15.2342	13.8053	14.8656	13.9035	12.0715	12.7149
	198	14.6104	1.49197	17.0829	17.6146	14.9506	16.1812	14.0594	16.2566	15.8437	16.1016	16.2605	15.0977	12.9429	16.4855	16.2566	15.4551	16.5049	15.5807	16.3958	14.4267	12.4459	14.8984	14.7936	13.9892	15.4483	15.2314	15.1125	14.7585	16.4102	15.7583	13.006	14.45	15.4379	12.2353	13.5865	13.6427	13.0846	13.9438	12.4769	12.0935	17.0016	17.1158	15.3231	13.7711	15.0386	13.704	11.9902	16.2024
	199	14.7216	1.48013	17.027	17.6695	15.1105	16.0387	13.9419	16.3141	15.8849	16.0135	16.0983	15.215	13.0526	16.6971	16.3141	15.5037	17.097	15.4946	16.4802	14.535	12.6624	15.0275	14.6203	14.1954	15.5811	15.3437	15.2621	14.9666	16.458	15.8369	13.2808	14.3588	15.2851	12.3551	13.9554	13.6973	13.1162	14.1534	12.4497	12.3211	16.9892	17.1466	15.344	13.594	15.2023	14.3055	11.9588	16.8534
[truncated: 54 more columns]

[truncated: 13 more sheets: Supplementary Fig. 4c, Supplementary Fig. 4d, Supplementary Fig. 4e, Supplementary Fig. 4f, Supplementary Fig. 4g, Supplementary Fig. 5b, Supplementary Fig. 5d, Supplementary Fig. 5e, Supplementary Fig. 6c, Supplementary Fig. 6g, Supplementary Fig. 6h and i, Supplementary Fig. 7c, Supplementary Fig. 8a and b]
